# Supplementary material for: Foraging postures are a potential communicative signal in female bonobos
Source: Sci Rep. 2020 Sep 24;10:15431. doi: 10.1038/s41598-020-72451-3 (PMC7608273; doi:10.1038/s41598-020-72451-3)
Supplement: Supplementary file 1 — Supplementary Information 1. [file 41598_2020_72451_MOESM1_ESM.csv]

DATE DATA COLLECTION	DATE BIRTH	SUBJECT ID	POSTURE (0 = down, 1 = up)	DURATION (hh:mm:ss)	DURATION (in seconds)	YEAR DATA COLLECTION	YEAR BIRTH	AGE	AGE CLASS (0 = immature, 1 = mature)	SWELLING (1 = minimum, 2 = intermediate, 3 = maximum)	SEX (F= female, M = male)	HIERARCHY (NDS scores)	HIERARCHY (1 = low, 2 = intermediate, 3 = high)
06/26/2012	12/30/2007	16	1	00:00:06	6	2012	2007	5	0		F
06/26/2012	12/30/2007	16	0	00:00:02	2	2012	2007	5	0		F
06/26/2012	12/30/2007	16	1	00:00:02	2	2012	2007	5	0		F
06/27/2012	07/27/2001	3	0	00:00:06	6	2012	2001	11	1		M	4.37	3
06/27/2012	07/27/2001	3	0	00:00:02	2	2012	2001	11	1		M	4.37	3
06/27/2012	07/22/2004	5	0	00:00:27	27	2012	2004	8	0		M
06/27/2012	07/22/2004	5	0	00:00:03	3	2012	2004	8	0		M
06/27/2012	07/22/2004	5	0	00:00:01	1	2012	2004	8	0		M
06/27/2012	10/19/2001	7	1	00:00:08	8	2012	2001	11	1	2	F	3.51	2
06/27/2012	1992	8	0	00:00:08	8	2012	1992	20	1		M	3.599	2
06/27/2012	1992	8	0	00:01:34	94	2012	1992	20	1		M	3.599	2
06/27/2012	1992	8	0	00:00:57	57	2012	1992	20	1		M	3.599	2
06/27/2012	1992	8	0	00:01:25	85	2012	1992	20	1		M	3.599	2
06/27/2012	1992	8	0	00:00:09	9	2012	1992	20	1		M	3.599	2
06/27/2012	1992	8	0	00:00:40	40	2012	1992	20	1		M	3.599	2
06/27/2012	1992	8	0	00:00:45	45	2012	1992	20	1		M	3.599	2
06/27/2012	1992	8	0	00:00:05	5	2012	1992	20	1		M	3.599	2
06/27/2012	1992	8	0	00:00:08	8	2012	1992	20	1		M	3.599	2
06/27/2012	1992	8	0	00:00:22	22	2012	1992	20	1		M	3.599	2
06/27/2012	1992	8	1	00:00:02	2	2012	1992	20	1		M	3.599	2
06/27/2012	1992	8	1	00:00:06	6	2012	1992	20	1		M	3.599	2
06/27/2012	07/17/2003	10	0	00:00:07	7	2012	2003	9	1	3	F	1.479	1
06/27/2012	07/17/2003	10	1	00:00:07	7	2012	2003	9	1	3	F	1.479	1
06/27/2012	12/30/2007	16	1	00:00:11	11	2012	2007	5	0		F
06/27/2012	12/30/2007	16	0	00:00:08	8	2012	2007	5	0		F
06/27/2012	12/30/2007	16	0	00:00:06	6	2012	2007	5	0		F
06/27/2012	12/30/2007	16	1	00:00:02	2	2012	2007	5	0		F
06/27/2012	12/30/2007	16	0	00:00:12	12	2012	2007	5	0		F
06/28/2012	06/17/1968	2	1	00:00:08	8	2012	1968	44	1	3	F	4.307	2
06/28/2012	07/27/2001	3	0	00:00:03	3	2012	2001	11	1		M	4.37	3
06/28/2012	07/27/2001	3	0	00:00:09	9	2012	2001	11	1		M	4.37	3
06/28/2012	07/27/2001	3	0	00:00:07	7	2012	2001	11	1		M	4.37	3
06/28/2012	07/27/2001	3	0	00:00:04	4	2012	2001	11	1		M	4.37	3
06/28/2012	07/27/2001	3	0	00:00:24	24	2012	2001	11	1		M	4.37	3
06/28/2012	07/27/2001	3	0	00:00:10	10	2012	2001	11	1		M	4.37	3
06/28/2012	07/27/2001	3	0	00:00:08	8	2012	2001	11	1		M	4.37	3
06/28/2012	07/27/2001	3	0	00:00:16	16	2012	2001	11	1		M	4.37	3
06/28/2012	07/27/2001	3	0	00:00:26	26	2012	2001	11	1		M	4.37	3
06/28/2012	07/27/2001	3	0	00:00:42	42	2012	2001	11	1		M	4.37	3
06/28/2012	08/11/1996	4	0	00:00:03	3	2012	1996	16	1		M	2.427	1
06/28/2012	08/11/1996	4	0	00:00:12	12	2012	1996	16	1		M	2.427	1
06/28/2012	08/11/1996	4	0	00:00:06	6	2012	1996	16	1		M	2.427	1
06/28/2012	08/11/1996	4	0	00:00:50	50	2012	1996	16	1		M	2.427	1
06/28/2012	08/11/1996	4	0	00:00:05	5	2012	1996	16	1		M	2.427	1
06/28/2012	08/11/1996	4	0	00:00:08	8	2012	1996	16	1		M	2.427	1
06/28/2012	08/11/1996	4	0	00:00:07	7	2012	1996	16	1		M	2.427	1
06/28/2012	08/11/1996	4	0	00:00:07	7	2012	1996	16	1		M	2.427	1
06/28/2012	08/11/1996	4	0	00:00:06	6	2012	1996	16	1		M	2.427	1
06/28/2012	08/11/1996	4	0	00:00:20	20	2012	1996	16	1		M	2.427	1
06/28/2012	08/11/1996	4	0	00:00:59	59	2012	1996	16	1		M	2.427	1
06/28/2012	07/22/2004	5	0	00:00:34	34	2012	2004	8	0		M
06/28/2012	07/22/2004	5	0	00:00:22	22	2012	2004	8	0		M
06/28/2012	07/22/2004	5	0	00:00:23	23	2012	2004	8	0		M
06/28/2012	07/22/2004	5	0	00:00:01	1	2012	2004	8	0		M
06/28/2012	10/19/2001	7	1	00:00:01	1	2012	2001	11	1	2	F	3.51	2
06/28/2012	10/19/2001	7	1	00:00:24	24	2012	2001	11	1	2	F	3.51	2
06/28/2012	10/19/2001	7	1	00:00:26	26	2012	2001	11	1	2	F	3.51	2
06/28/2012	10/19/2001	7	1	00:01:33	93	2012	2001	11	1	2	F	3.51	2
06/28/2012	10/19/2001	7	1	00:00:51	51	2012	2001	11	1	2	F	3.51	2
06/28/2012	10/19/2001	7	1	00:00:07	7	2012	2001	11	1	2	F	3.51	2
06/28/2012	10/19/2001	7	1	00:00:17	17	2012	2001	11	1	2	F	3.51	2
06/28/2012	10/19/2001	7	1	00:00:45	45	2012	2001	11	1	2	F	3.51	2
06/28/2012	10/19/2001	7	0	00:00:31	31	2012	2001	11	1	2	F	3.51	2
06/28/2012	10/19/2001	7	1	00:00:04	4	2012	2001	11	1	2	F	3.51	2
06/28/2012	1992	8	0	00:00:05	5	2012	1992	20	1		M	3.599	2
06/28/2012	1992	8	0	00:00:07	7	2012	1992	20	1		M	3.599	2
06/28/2012	1992	8	0	00:00:13	13	2012	1992	20	1		M	3.599	2
06/28/2012	1992	8	0	00:00:04	4	2012	1992	20	1		M	3.599	2
06/28/2012	1992	8	0	00:00:27	27	2012	1992	20	1		M	3.599	2
06/28/2012	1992	8	0	00:00:16	16	2012	1992	20	1		M	3.599	2
06/28/2012	1992	8	0	00:00:16	16	2012	1992	20	1		M	3.599	2
06/28/2012	1992	8	0	00:00:05	5	2012	1992	20	1		M	3.599	2
06/28/2012	1992	8	0	00:02:00	120	2012	1992	20	1		M	3.599	2
06/28/2012	07/17/2003	10	0	00:00:01	1	2012	2003	9	1	3	F	1.479	1
06/28/2012	07/17/2003	10	0	00:00:13	13	2012	2003	9	1	3	F	1.479	1
06/28/2012	07/17/2003	10	0	00:00:04	4	2012	2003	9	1	3	F	1.479	1
06/28/2012	07/17/2003	10	0	00:00:07	7	2012	2003	9	1	3	F	1.479	1
06/28/2012	07/17/2003	10	0	00:00:30	30	2012	2003	9	1	3	F	1.479	1
06/28/2012	07/17/2003	10	0	00:00:08	8	2012	2003	9	1	3	F	1.479	1
06/28/2012	07/17/2003	10	1	00:00:01	1	2012	2003	9	1	3	F	1.479	1
06/28/2012	07/17/2003	10	1	00:00:19	19	2012	2003	9	1	3	F	1.479	1
06/28/2012	07/17/2003	10	1	00:00:42	42	2012	2003	9	1	3	F	1.479	1
06/28/2012	07/17/2003	10	1	00:00:49	49	2012	2003	9	1	3	F	1.479	1
06/28/2012	07/17/2003	10	0	00:00:13	13	2012	2003	9	1	3	F	1.479	1
06/28/2012	07/17/2003	10	1	00:00:22	22	2012	2003	9	1	3	F	1.479	1
06/28/2012	07/17/2003	10	1	00:00:13	13	2012	2003	9	1	3	F	1.479	1
06/28/2012	12/30/2007	16	1	00:00:03	3	2012	2007	5	0		F
06/28/2012	12/30/2007	16	0	00:00:06	6	2012	2007	5	0		F
06/28/2012	12/30/2007	16	0	00:00:13	13	2012	2007	5	0		F
06/28/2012	12/30/2007	16	0	00:00:03	3	2012	2007	5	0		F
06/28/2012	12/30/2007	16	0	00:00:52	52	2012	2007	5	0		F
06/28/2012	12/30/2007	16	1	00:00:23	23	2012	2007	5	0		F
06/28/2012	12/30/2007	16	0	00:00:45	45	2012	2007	5	0		F
06/28/2012	12/30/2007	16	1	00:00:10	10	2012	2007	5	0		F
06/28/2012	12/30/2007	16	0	00:00:08	8	2012	2007	5	0		F
06/28/2012	12/30/2007	16	1	00:00:13	13	2012	2007	5	0		F
06/28/2012	12/30/2007	16	1	00:00:03	3	2012	2007	5	0		F
06/28/2012	12/30/2007	16	1	00:00:01	1	2012	2007	5	0		F
06/28/2012	12/30/2007	16	0	00:00:07	7	2012	2007	5	0		F
06/29/2012	07/27/2001	3	0	00:00:08	8	2012	2001	11	1		M	4.37	3
06/29/2012	07/17/2003	10	1	00:00:02	2	2012	2003	9	1	3	F	1.479	1
06/29/2012	07/17/2003	10	0	00:00:06	6	2012	2003	9	1	3	F	1.479	1
06/29/2012	12/30/2007	16	1	00:00:03	3	2012	2007	5	0		F
06/29/2012	12/30/2007	16	0	00:00:26	26	2012	2007	5	0		F
06/29/2012	12/30/2007	16	0	00:00:29	29	2012	2007	5	0		F
06/29/2012	12/30/2007	16	1	00:00:07	7	2012	2007	5	0		F
06/29/2012	12/30/2007	16	1	00:00:11	11	2012	2007	5	0		F
06/29/2012	12/30/2007	16	1	00:00:02	2	2012	2007	5	0		F
06/29/2012	12/30/2007	16	0	00:00:06	6	2012	2007	5	0		F
06/29/2012	12/30/2007	16	1	00:00:02	2	2012	2007	5	0		F
06/30/2012	06/17/1968	2	0	00:00:03	3	2012	1968	44	1	3	F	4.307	2
06/30/2012	07/27/2001	3	0	00:00:06	6	2012	2001	11	1		M	4.37	3
06/30/2012	07/27/2001	3	0	00:00:11	11	2012	2001	11	1		M	4.37	3
06/30/2012	07/22/2004	5	0	00:00:18	18	2012	2004	8	0		M
06/30/2012	10/19/2001	7	1	00:00:17	17	2012	2001	11	1	3	F	3.51	2
06/30/2012	1992	8	0	00:00:04	4	2012	1992	20	1		M	3.599	2
06/30/2012	1992	8	0	00:00:12	12	2012	1992	20	1		M	3.599	2
06/30/2012	1992	8	0	00:00:07	7	2012	1992	20	1		M	3.599	2
06/30/2012	1992	8	0	00:00:04	4	2012	1992	20	1		M	3.599	2
06/30/2012	1992	8	0	00:00:12	12	2012	1992	20	1		M	3.599	2
06/30/2012	1992	8	0	00:00:07	7	2012	1992	20	1		M	3.599	2
06/30/2012	1992	8	0	00:00:05	5	2012	1992	20	1		M	3.599	2
06/30/2012	12/30/2007	16	1	00:00:01	1	2012	2007	5	0		F
06/30/2012	12/30/2007	16	1	00:00:02	2	2012	2007	5	0		F
06/30/2012	12/30/2007	16	0	00:00:03	3	2012	2007	5	0		F
06/30/2012	12/30/2007	16	1	00:00:03	3	2012	2007	5	0		F
06/30/2012	12/30/2007	16	1	00:00:05	5	2012	2007	5	0		F
07/03/2012	07/27/2001	3	0	00:00:21	21	2012	2001	11	1		M	4.37	3
07/03/2012	07/27/2001	3	0	00:00:28	28	2012	2001	11	1		M	4.37	3
07/03/2012	07/27/2001	3	0	00:00:18	18	2012	2001	11	1		M	4.37	3
07/03/2012	07/27/2001	3	0	00:00:35	35	2012	2001	11	1		M	4.37	3
07/03/2012	07/27/2001	3	0	00:00:22	22	2012	2001	11	1		M	4.37	3
07/03/2012	07/27/2001	3	0	00:00:23	23	2012	2001	11	1		M	4.37	3
07/03/2012	07/27/2001	3	1	00:00:05	5	2012	2001	11	1		M	4.37	3
07/03/2012	07/27/2001	3	1	00:00:11	11	2012	2001	11	1		M	4.37	3
07/03/2012	08/11/1996	4	0	00:00:13	13	2012	1996	16	1		M	2.427	1
07/03/2012	08/11/1996	4	0	00:00:20	20	2012	1996	16	1		M	2.427	1
07/03/2012	08/11/1996	4	0	00:00:09	9	2012	1996	16	1		M	2.427	1
07/03/2012	08/11/1996	4	0	00:00:05	5	2012	1996	16	1		M	2.427	1
07/03/2012	08/11/1996	4	0	00:00:10	10	2012	1996	16	1		M	2.427	1
07/03/2012	08/11/1996	4	0	00:00:11	11	2012	1996	16	1		M	2.427	1
07/03/2012	08/11/1996	4	0	00:00:14	14	2012	1996	16	1		M	2.427	1
07/03/2012	07/22/2004	5	0	00:00:04	4	2012	2004	8	0		M
07/03/2012	07/22/2004	5	1	00:00:04	4	2012	2004	8	0		M
07/03/2012	1992	8	0	00:00:39	39	2012	1992	20	1		M	3.599	2
07/03/2012	1992	8	0	00:01:04	64	2012	1992	20	1		M	3.599	2
07/03/2012	1992	8	0	00:00:19	19	2012	1992	20	1		M	3.599	2
07/03/2012	1992	8	0	00:00:22	22	2012	1992	20	1		M	3.599	2
07/03/2012	1992	8	0	00:00:04	4	2012	1992	20	1		M	3.599	2
07/03/2012	1992	8	0	00:01:04	64	2012	1992	20	1		M	3.599	2
07/03/2012	1992	8	1	00:00:08	8	2012	1992	20	1		M	3.599	2
07/03/2012	1992	8	0	00:00:09	9	2012	1992	20	1		M	3.599	2
07/03/2012	07/17/2003	10	1	00:00:14	14	2012	2003	9	1	3	F	1.479	1
07/03/2012	07/17/2003	10	1	00:00:03	3	2012	2003	9	1	3	F	1.479	1
07/03/2012	07/17/2003	10	1	00:00:18	18	2012	2003	9	1	3	F	1.479	1
07/03/2012	07/17/2003	10	1	00:00:12	12	2012	2003	9	1	3	F	1.479	1
07/03/2012	07/17/2003	10	0	00:01:17	77	2012	2003	9	1	3	F	1.479	1
07/03/2012	12/30/2007	16	0	00:00:18	18	2012	2007	5	0		F
07/03/2012	12/30/2007	16	1	00:00:14	14	2012	2007	5	0		F
07/03/2012	12/30/2007	16	0	00:00:16	16	2012	2007	5	0		F
07/03/2012	12/30/2007	16	0	00:00:19	19	2012	2007	5	0		F
07/03/2012	12/30/2007	16	1	00:00:18	18	2012	2007	5	0		F
07/03/2012	12/30/2007	16	0	00:00:02	2	2012	2007	5	0		F
07/03/2012	12/30/2007	16	0	00:00:36	36	2012	2007	5	0		F
07/03/2012	12/30/2007	16	1	00:00:20	20	2012	2007	5	0		F
07/03/2012	12/30/2007	16	0	00:00:13	13	2012	2007	5	0		F
07/03/2012	12/30/2007	16	1	00:00:02	2	2012	2007	5	0		F
07/03/2012	12/30/2007	16	1	00:00:03	3	2012	2007	5	0		F
07/03/2012	12/30/2007	16	1	00:00:02	2	2012	2007	5	0		F
07/03/2012	12/30/2007	16	1	00:00:22	22	2012	2007	5	0		F
07/03/2012	12/30/2007	16	0	00:00:15	15	2012	2007	5	0		F
07/03/2012	12/30/2007	16	0	00:00:06	6	2012	2007	5	0		F
07/03/2012	12/30/2007	16	1	00:00:02	2	2012	2007	5	0		F
07/05/2012	08/11/1996	4	0	00:00:18	18	2012	1996	16	1		M	2.427	1
07/05/2012	07/22/2004	5	1	00:00:04	4	2012	2004	8	0		M
07/05/2012	07/22/2004	5	0	00:00:22	22	2012	2004	8	0		M
07/05/2012	07/22/2004	5	0	00:00:17	17	2012	2004	8	0		M
07/05/2012	07/22/2004	5	0	00:00:31	31	2012	2004	8	0		M
07/05/2012	1992	8	0	00:00:10	10	2012	1992	20	1		M	3.599	2
07/05/2012	1992	8	0	00:00:25	25	2012	1992	20	1		M	3.599	2
07/05/2012	1992	8	0	00:00:16	16	2012	1992	20	1		M	3.599	2
07/05/2012	1992	8	0	00:00:05	5	2012	1992	20	1		M	3.599	2
07/05/2012	1992	8	0	00:00:56	56	2012	1992	20	1		M	3.599	2
07/05/2012	1992	8	0	00:00:14	14	2012	1992	20	1		M	3.599	2
07/05/2012	1992	8	0	00:00:35	35	2012	1992	20	1		M	3.599	2
07/05/2012	1992	8	0	00:00:09	9	2012	1992	20	1		M	3.599	2
07/05/2012	1992	8	0	00:00:18	18	2012	1992	20	1		M	3.599	2
07/05/2012	1992	8	0	00:00:58	58	2012	1992	20	1		M	3.599	2
07/05/2012	07/17/2003	10	1	00:00:17	17	2012	2003	9	1	3	F	1.479	1
07/05/2012	07/17/2003	10	1	00:00:11	11	2012	2003	9	1	3	F	1.479	1
07/05/2012	07/17/2003	10	0	00:00:11	11	2012	2003	9	1	3	F	1.479	1
07/05/2012	07/17/2003	10	0	00:00:28	28	2012	2003	9	1	3	F	1.479	1
07/05/2012	12/30/2007	16	1	00:00:02	2	2012	2007	5	0		F
07/05/2012	12/30/2007	16	1	00:00:02	2	2012	2007	5	0		F
07/05/2012	12/30/2007	16	1	00:00:02	2	2012	2007	5	0		F
07/05/2012	12/30/2007	16	0	00:00:12	12	2012	2007	5	0		F
07/05/2012	12/30/2007	16	0	00:00:12	12	2012	2007	5	0		F
07/05/2012	12/30/2007	16	0	00:00:04	4	2012	2007	5	0		F
07/05/2012	12/30/2007	16	1	00:00:06	6	2012	2007	5	0		F
07/05/2012	12/30/2007	16	0	00:00:12	12	2012	2007	5	0		F
07/05/2012	12/30/2007	16	1	00:00:06	6	2012	2007	5	0		F
07/07/2012	07/27/2001	3	0	00:00:06	6	2012	2001	11	1		M	4.37	3
07/07/2012	07/22/2004	5	1	00:00:02	2	2012	2004	8	0		M
07/07/2012	07/22/2004	5	1	00:00:03	3	2012	2004	8	0		M
07/07/2012	07/22/2004	5	0	00:00:05	5	2012	2004	8	0		M
07/07/2012	1992	8	0	00:00:04	4	2012	1992	20	1		M	3.599	2
07/07/2012	1992	8	0	00:00:24	24	2012	1992	20	1		M	3.599	2
07/07/2012	1992	8	0	00:00:04	4	2012	1992	20	1		M	3.599	2
07/07/2012	07/17/2003	10	0	00:00:03	3	2012	2003	9	1	3	F	1.479	1
07/07/2012	07/17/2003	10	0	00:00:11	11	2012	2003	9	1	3	F	1.479	1
07/07/2012	07/17/2003	10	1	00:00:03	3	2012	2003	9	1	3	F	1.479	1
07/07/2012	07/17/2003	10	0	00:00:04	4	2012	2003	9	1	3	F	1.479	1
07/07/2012	07/17/2003	10	1	00:00:03	3	2012	2003	9	1	3	F	1.479	1
07/07/2012	12/30/2007	16	0	00:00:07	7	2012	2007	5	0		F
07/07/2012	12/30/2007	16	0	00:00:07	7	2012	2007	5	0		F
07/07/2012	12/30/2007	16	1	00:00:02	2	2012	2007	5	0		F
07/07/2012	12/30/2007	16	0	00:00:39	39	2012	2007	5	0		F
07/07/2012	12/30/2007	16	0	00:00:28	28	2012	2007	5	0		F
07/07/2012	12/30/2007	16	1	00:00:10	10	2012	2007	5	0		F
07/07/2012	12/19/1985	18	0	00:00:04	4	2012	1985	27	1	1	F	4.536	3
07/09/2012	07/27/2001	3	0	00:00:13	13	2012	2001	11	1		M	4.37	3
07/09/2012	07/27/2001	3	0	00:00:05	5	2012	2001	11	1		M	4.37	3
07/09/2012	07/27/2001	3	0	00:00:04	4	2012	2001	11	1		M	4.37	3
07/09/2012	07/27/2001	3	0	00:00:15	15	2012	2001	11	1		M	4.37	3
07/09/2012	07/27/2001	3	0	00:00:11	11	2012	2001	11	1		M	4.37	3
07/09/2012	07/27/2001	3	0	00:00:06	6	2012	2001	11	1		M	4.37	3
07/09/2012	07/27/2001	3	0	00:00:03	3	2012	2001	11	1		M	4.37	3
07/09/2012	07/27/2001	3	0	00:00:12	12	2012	2001	11	1		M	4.37	3
07/09/2012	07/27/2001	3	0	00:00:17	17	2012	2001	11	1		M	4.37	3
07/09/2012	07/27/2001	3	0	00:00:53	53	2012	2001	11	1		M	4.37	3
07/09/2012	07/27/2001	3	0	00:00:45	45	2012	2001	11	1		M	4.37	3
07/09/2012	08/11/1996	4	0	00:00:06	6	2012	1996	16	1		M	2.427	1
07/09/2012	08/11/1996	4	0	00:00:04	4	2012	1996	16	1		M	2.427	1
07/09/2012	08/11/1996	4	0	00:00:10	10	2012	1996	16	1		M	2.427	1
07/09/2012	08/11/1996	4	0	00:00:04	4	2012	1996	16	1		M	2.427	1
07/09/2012	08/11/1996	4	0	00:00:12	12	2012	1996	16	1		M	2.427	1
07/09/2012	08/11/1996	4	0	00:00:04	4	2012	1996	16	1		M	2.427	1
07/09/2012	08/11/1996	4	0	00:00:02	2	2012	1996	16	1		M	2.427	1
07/09/2012	07/22/2004	5	0	00:00:18	18	2012	2004	8	0		M
07/09/2012	07/22/2004	5	0	00:00:07	7	2012	2004	8	0		M
07/09/2012	07/22/2004	5	0	00:00:13	13	2012	2004	8	0		M
07/09/2012	07/22/2004	5	0	00:00:03	3	2012	2004	8	0		M
07/09/2012	07/22/2004	5	0	00:00:44	44	2012	2004	8	0		M
07/09/2012	07/22/2004	5	0	00:02:50	170	2012	2004	8	0		M
07/09/2012	07/22/2004	5	0	00:00:10	10	2012	2004	8	0		M
07/09/2012	07/22/2004	5	0	00:00:15	15	2012	2004	8	0		M
07/09/2012	07/22/2004	5	0	00:00:10	10	2012	2004	8	0		M
07/09/2012	07/22/2004	5	0	00:00:13	13	2012	2004	8	0		M
07/09/2012	10/19/2001	7	1	00:00:10	10	2012	2001	11	1	2	F	3.51	2
07/09/2012	10/19/2001	7	1	00:00:20	20	2012	2001	11	1	2	F	3.51	2
07/09/2012	10/19/2001	7	0	00:00:04	4	2012	2001	11	1	2	F	3.51	2
07/09/2012	1992	8	0	00:00:08	8	2012	1992	20	1		M	3.599	2
07/09/2012	1992	8	0	00:00:02	2	2012	1992	20	1		M	3.599	2
07/09/2012	1992	8	0	00:00:43	43	2012	1992	20	1		M	3.599	2
07/09/2012	07/17/2003	10	0	00:00:07	7	2012	2003	9	1	3	F	1.479	1
07/09/2012	07/17/2003	10	1	00:00:29	29	2012	2003	9	1	3	F	1.479	1
07/09/2012	07/17/2003	10	0	00:00:24	24	2012	2003	9	1	3	F	1.479	1
07/09/2012	07/17/2003	10	1	00:00:07	7	2012	2003	9	1	3	F	1.479	1
07/09/2012	07/17/2003	10	0	00:00:47	47	2012	2003	9	1	3	F	1.479	1
07/09/2012	07/17/2003	10	0	00:00:31	31	2012	2003	9	1	3	F	1.479	1
07/09/2012	07/17/2003	10	1	00:00:17	17	2012	2003	9	1	3	F	1.479	1
07/09/2012	07/17/2003	10	1	00:00:03	3	2012	2003	9	1	3	F	1.479	1
07/09/2012	12/30/2007	16	1	00:00:08	8	2012	2007	5	0		F
07/09/2012	12/30/2007	16	1	00:00:03	3	2012	2007	5	0		F
07/09/2012	12/30/2007	16	1	00:00:04	4	2012	2007	5	0		F
07/09/2012	12/30/2007	16	1	00:00:03	3	2012	2007	5	0		F
07/09/2012	12/30/2007	16	1	00:00:02	2	2012	2007	5	0		F
07/09/2012	12/30/2007	16	0	00:00:10	10	2012	2007	5	0		F
07/09/2012	12/30/2007	16	0	00:00:13	13	2012	2007	5	0		F
07/09/2012	12/19/1985	18	1	00:00:05	5	2012	1985	27	1	1	F	4.536	3
07/11/2012	07/27/2001	3	0	00:00:11	11	2012	2001	11	1		M	4.37	3
07/11/2012	07/27/2001	3	0	00:00:04	4	2012	2001	11	1		M	4.37	3
07/11/2012	07/27/2001	3	0	00:00:19	19	2012	2001	11	1		M	4.37	3
07/11/2012	07/27/2001	3	0	00:00:08	8	2012	2001	11	1		M	4.37	3
07/11/2012	07/27/2001	3	0	00:00:08	8	2012	2001	11	1		M	4.37	3
07/11/2012	08/11/1996	4	0	00:00:23	23	2012	1996	16	1		M	2.427	1
07/11/2012	08/11/1996	4	0	00:00:10	10	2012	1996	16	1		M	2.427	1
07/11/2012	08/11/1996	4	0	00:00:06	6	2012	1996	16	1		M	2.427	1
07/11/2012	07/22/2004	5	0	00:00:37	37	2012	2004	8	0		M
07/11/2012	07/22/2004	5	0	00:00:04	4	2012	2004	8	0		M
07/11/2012	07/22/2004	5	0	00:00:11	11	2012	2004	8	0		M
07/11/2012	07/22/2004	5	0	00:01:10	70	2012	2004	8	0		M
07/11/2012	07/22/2004	5	0	00:00:18	18	2012	2004	8	0		M
07/11/2012	07/22/2004	5	0	00:00:16	16	2012	2004	8	0		M
07/11/2012	07/22/2004	5	0	00:00:18	18	2012	2004	8	0		M
07/11/2012	07/22/2004	5	0	00:01:30	90	2012	2004	8	0		M
07/11/2012	07/22/2004	5	0	00:00:50	50	2012	2004	8	0		M
07/11/2012	07/22/2004	5	0	00:00:19	19	2012	2004	8	0		M
07/11/2012	07/22/2004	5	0	00:00:19	19	2012	2004	8	0		M
07/11/2012	07/22/2004	5	0	00:00:34	34	2012	2004	8	0		M
07/11/2012	07/22/2004	5	0	00:00:03	3	2012	2004	8	0		M
07/11/2012	07/22/2004	5	1	00:00:06	6	2012	2004	8	0		M
07/11/2012	10/19/2001	7	0	00:00:15	15	2012	2001	11	1	1	F	3.51	2
07/11/2012	1992	8	0	00:00:07	7	2012	1992	20	1		M	3.599	2
07/11/2012	1992	8	0	00:00:13	13	2012	1992	20	1		M	3.599	2
07/11/2012	1992	8	0	00:00:25	25	2012	1992	20	1		M	3.599	2
07/11/2012	1992	8	0	00:01:30	90	2012	1992	20	1		M	3.599	2
07/11/2012	1992	8	1	00:00:04	4	2012	1992	20	1		M	3.599	2
07/11/2012	07/17/2003	10	0	00:00:11	11	2012	2003	9	1	3	F	1.479	1
07/11/2012	07/17/2003	10	1	00:00:06	6	2012	2003	9	1	3	F	1.479	1
07/11/2012	07/17/2003	10	0	00:00:03	3	2012	2003	9	1	3	F	1.479	1
07/11/2012	07/17/2003	10	0	00:00:07	7	2012	2003	9	1	3	F	1.479	1
07/11/2012	07/17/2003	10	0	00:00:36	36	2012	2003	9	1	3	F	1.479	1
07/11/2012	07/17/2003	10	0	00:00:23	23	2012	2003	9	1	3	F	1.479	1
07/11/2012	07/17/2003	10	0	00:00:10	10	2012	2003	9	1	3	F	1.479	1
07/11/2012	07/17/2003	10	0	00:00:03	3	2012	2003	9	1	3	F	1.479	1
07/11/2012	12/30/2007	16	1	00:00:08	8	2012	2007	5	0		F
07/11/2012	12/30/2007	16	0	00:00:04	4	2012	2007	5	0		F
07/11/2012	12/30/2007	16	1	00:00:03	3	2012	2007	5	0		F
07/11/2012	12/30/2007	16	0	00:00:02	2	2012	2007	5	0		F
07/11/2012	12/30/2007	16	0	00:00:12	12	2012	2007	5	0		F
07/11/2012	12/30/2007	16	1	00:00:03	3	2012	2007	5	0		F
07/11/2012	12/30/2007	16	1	00:00:04	4	2012	2007	5	0		F
07/11/2012	12/30/2007	16	1	00:00:02	2	2012	2007	5	0		F
07/11/2012	12/30/2007	16	1	00:00:08	8	2012	2007	5	0		F
07/11/2012	12/30/2007	16	1	00:00:04	4	2012	2007	5	0		F
07/11/2012	12/30/2007	16	1	00:00:04	4	2012	2007	5	0		F
07/11/2012	12/30/2007	16	1	00:00:11	11	2012	2007	5	0		F
07/11/2012	12/30/2007	16	1	00:00:12	12	2012	2007	5	0		F
07/11/2012	12/30/2007	16	1	00:00:07	7	2012	2007	5	0		F
07/11/2012	12/30/2007	16	1	00:00:17	17	2012	2007	5	0		F
07/11/2012	12/30/2007	16	1	00:00:09	9	2012	2007	5	0		F
07/11/2012	12/30/2007	16	1	00:00:04	4	2012	2007	5	0		F
07/11/2012	12/30/2007	16	0	00:00:02	2	2012	2007	5	0		F
07/11/2012	12/30/2007	16	0	00:00:13	13	2012	2007	5	0		F
07/11/2012	12/30/2007	16	0	00:00:05	5	2012	2007	5	0		F
07/11/2012	12/30/2007	16	1	00:00:02	2	2012	2007	5	0		F
07/11/2012	12/30/2007	16	1	00:00:03	3	2012	2007	5	0		F
07/11/2012	12/30/2007	16	1	00:00:04	4	2012	2007	5	0		F
07/11/2012	12/30/2007	16	1	00:00:02	2	2012	2007	5	0		F
07/11/2012	12/30/2007	16	1	00:00:27	27	2012	2007	5	0		F
07/11/2012	12/30/2007	16	0	00:00:03	3	2012	2007	5	0		F
07/11/2012	12/30/2007	16	1	00:00:09	9	2012	2007	5	0		F
07/11/2012	12/30/2007	16	0	00:00:11	11	2012	2007	5	0		F
07/11/2012	12/30/2007	16	0	00:00:39	39	2012	2007	5	0		F
07/11/2012	12/30/2007	16	1	00:00:05	5	2012	2007	5	0		F
07/11/2012	12/30/2007	16	1	00:00:07	7	2012	2007	5	0		F
07/11/2012	12/30/2007	16	1	00:00:05	5	2012	2007	5	0		F
07/11/2012	12/30/2007	16	0	00:00:47	47	2012	2007	5	0		F
07/11/2012	12/30/2007	16	0	00:00:02	2	2012	2007	5	0		F
07/11/2012	12/30/2007	16	1	00:00:04	4	2012	2007	5	0		F
07/11/2012	12/30/2007	16	0	00:00:13	13	2012	2007	5	0		F
07/11/2012	12/30/2007	16	0	00:00:21	21	2012	2007	5	0		F
07/17/2012	06/17/1968	2	0	00:01:04	64	2012	1968	44	1	2	F	4.307	2
07/17/2012	06/17/1968	2	0	00:00:08	8	2012	1968	44	1	2	F	4.307	2
07/17/2012	06/17/1968	2	1	00:00:03	3	2012	1968	44	1	2	F	4.307	2
07/17/2012	07/27/2001	3	0	00:00:02	2	2012	2001	11	1		M	4.37	3
07/17/2012	07/27/2001	3	0	00:00:05	5	2012	2001	11	1		M	4.37	3
07/17/2012	08/11/1996	4	0	00:00:02	2	2012	1996	16	1		M	2.427	1
07/17/2012	08/11/1996	4	0	00:00:36	36	2012	1996	16	1		M	2.427	1
07/17/2012	08/11/1996	4	0	00:00:28	28	2012	1996	16	1		M	2.427	1
07/17/2012	08/11/1996	4	0	00:00:02	2	2012	1996	16	1		M	2.427	1
07/17/2012	07/22/2004	5	1	00:00:02	2	2012	2004	8	0		M
07/17/2012	07/22/2004	5	0	00:01:00	60	2012	2004	8	0		M
07/17/2012	07/22/2004	5	1	00:00:05	5	2012	2004	8	0		M
07/17/2012	10/19/2001	7	0	00:00:03	3	2012	2001	11	1	1	F	3.51	2
07/17/2012	10/19/2001	7	0	00:00:03	3	2012	2001	11	1	1	F	3.51	2
07/17/2012	10/19/2001	7	1	00:00:06	6	2012	2001	11	1	1	F	3.51	2
07/17/2012	10/19/2001	7	1	00:00:14	14	2012	2001	11	1	1	F	3.51	2
07/17/2012	1992	8	0	00:00:33	33	2012	1992	20	1		M	3.599	2
07/17/2012	1992	8	0	00:00:25	25	2012	1992	20	1		M	3.599	2
07/17/2012	1992	8	0	00:00:24	24	2012	1992	20	1		M	3.599	2
07/17/2012	1992	8	0	00:00:09	9	2012	1992	20	1		M	3.599	2
07/17/2012	1992	8	0	00:00:10	10	2012	1992	20	1		M	3.599	2
07/17/2012	1992	8	0	00:00:17	17	2012	1992	20	1		M	3.599	2
07/17/2012	1992	8	0	00:00:12	12	2012	1992	20	1		M	3.599	2
07/17/2012	1992	8	0	00:00:03	3	2012	1992	20	1		M	3.599	2
07/17/2012	1992	8	0	00:00:01	1	2012	1992	20	1		M	3.599	2
07/17/2012	1992	8	0	00:00:15	15	2012	1992	20	1		M	3.599	2
07/17/2012	1992	8	0	00:00:03	3	2012	1992	20	1		M	3.599	2
07/17/2012	07/17/2003	10	0	00:00:13	13	2012	2003	9	1	3	F	1.479	1
07/17/2012	12/01/2003	13	0	00:00:34	34	2012	2003	9	1	2	F	3.771	2
07/17/2012	12/01/2003	13	0	00:00:17	17	2012	2003	9	1	2	F	3.771	2
07/17/2012	12/01/2003	13	0	00:00:11	11	2012	2003	9	1	2	F	3.771	2
07/17/2012	12/01/2003	13	1	00:00:02	2	2012	2003	9	1	2	F	3.771	2
07/17/2012	12/01/2003	13	0	00:00:23	23	2012	2003	9	1	2	F	3.771	2
07/17/2012	12/01/2003	13	0	00:00:05	5	2012	2003	9	1	2	F	3.771	2
07/17/2012	12/01/2003	13	1	00:00:02	2	2012	2003	9	1	2	F	3.771	2
07/17/2012	12/01/2003	13	0	00:00:05	5	2012	2003	9	1	2	F	3.771	2
07/17/2012	12/01/2003	13	0	00:00:13	13	2012	2003	9	1	2	F	3.771	2
07/17/2012	12/01/2003	13	1	00:00:04	4	2012	2003	9	1	2	F	3.771	2
07/17/2012	12/01/2003	13	0	00:00:22	22	2012	2003	9	1	2	F	3.771	2
07/17/2012	12/01/2003	13	0	00:00:12	12	2012	2003	9	1	2	F	3.771	2
07/17/2012	12/01/2003	13	0	00:00:13	13	2012	2003	9	1	2	F	3.771	2
07/17/2012	12/01/2003	13	1	00:00:03	3	2012	2003	9	1	2	F	3.771	2
07/17/2012	12/30/2007	16	0	00:00:06	6	2012	2007	5	0		F
07/17/2012	12/30/2007	16	1	00:00:07	7	2012	2007	5	0		F
07/17/2012	12/30/2007	16	0	00:00:08	8	2012	2007	5	0		F
07/17/2012	12/30/2007	16	0	00:00:02	2	2012	2007	5	0		F
07/17/2012	12/30/2007	16	0	00:00:05	5	2012	2007	5	0		F
07/19/2012	12/30/2007	16	0	00:00:09	9	2012	2007	5	0		F
07/21/2012	06/17/1968	2	0	00:00:50	50	2012	1968	44	1	3	F	4.307	2
07/21/2012	06/17/1968	2	0	00:03:32	212	2012	1968	44	1	3	F	4.307	2
07/21/2012	06/17/1968	2	1	00:00:12	12	2012	1968	44	1	3	F	4.307	2
07/21/2012	08/11/1996	4	0	00:00:08	8	2012	1996	16	1		M	2.427	1
07/21/2012	08/11/1996	4	0	00:00:08	8	2012	1996	16	1		M	2.427	1
07/21/2012	07/22/2004	5	0	00:00:05	5	2012	2004	8	0		M
07/21/2012	10/19/2001	7	1	00:00:02	2	2012	2001	11	1	3	F	3.51	2
07/21/2012	10/19/2001	7	0	00:00:16	16	2012	2001	11	1	3	F	3.51	2
07/21/2012	10/19/2001	7	0	00:00:04	4	2012	2001	11	1	3	F	3.51	2
07/21/2012	10/19/2001	7	1	00:00:08	8	2012	2001	11	1	3	F	3.51	2
07/21/2012	10/19/2001	7	0	00:00:26	26	2012	2001	11	1	3	F	3.51	2
07/21/2012	10/19/2001	7	0	00:00:08	8	2012	2001	11	1	3	F	3.51	2
07/21/2012	10/19/2001	7	0	00:00:12	12	2012	2001	11	1	3	F	3.51	2
07/21/2012	10/19/2001	7	1	00:00:02	2	2012	2001	11	1	3	F	3.51	2
07/21/2012	10/19/2001	7	0	00:00:03	3	2012	2001	11	1	3	F	3.51	2
07/21/2012	1992	8	0	00:00:06	6	2012	1992	20	1		M	3.599	2
07/21/2012	1992	8	0	00:00:10	10	2012	1992	20	1		M	3.599	2
07/21/2012	1992	8	0	00:00:02	2	2012	1992	20	1		M	3.599	2
07/21/2012	1992	8	0	00:00:11	11	2012	1992	20	1		M	3.599	2
07/21/2012	1992	8	0	00:00:16	16	2012	1992	20	1		M	3.599	2
07/21/2012	07/17/2003	10	0	00:00:10	10	2012	2003	9	1	3	F	1.479	1
07/21/2012	07/17/2003	10	1	00:00:09	9	2012	2003	9	1	3	F	1.479	1
07/21/2012	07/17/2003	10	0	00:00:03	3	2012	2003	9	1	3	F	1.479	1
07/21/2012	12/01/2003	13	0	00:00:08	8	2012	2003	9	1	2	F	3.771	2
07/21/2012	12/30/2007	16	1	00:00:03	3	2012	2007	5	0		F
07/21/2012	12/30/2007	16	1	00:00:16	16	2012	2007	5	0		F
07/21/2012	12/30/2007	16	0	00:01:01	61	2012	2007	5	0		F
07/21/2012	12/30/2007	16	1	00:00:05	5	2012	2007	5	0		F
07/21/2012	12/30/2007	16	1	00:00:16	16	2012	2007	5	0		F
07/21/2012	12/30/2007	16	1	00:00:14	14	2012	2007	5	0		F
07/21/2012	12/30/2007	16	1	00:00:08	8	2012	2007	5	0		F
07/21/2012	12/30/2007	16	0	00:00:13	13	2012	2007	5	0		F
07/21/2012	12/30/2007	16	0	00:00:13	13	2012	2007	5	0		F
07/21/2012	12/30/2007	16	0	00:00:14	14	2012	2007	5	0		F
07/21/2012	12/30/2007	16	1	00:00:12	12	2012	2007	5	0		F
07/21/2012	12/30/2007	16	1	00:00:05	5	2012	2007	5	0		F
07/21/2012	12/30/2007	16	1	00:00:16	16	2012	2007	5	0		F
07/21/2012	12/30/2007	16	1	00:00:12	12	2012	2007	5	0		F
07/21/2012	12/30/2007	16	0	00:00:06	6	2012	2007	5	0		F
07/21/2012	12/30/2007	16	1	00:00:04	4	2012	2007	5	0		F
07/21/2012	12/19/1985	18	0	00:00:16	16	2012	1985	27	1	1	F	4.536	3
07/23/2012	07/27/2001	3	0	00:00:13	13	2012	2001	11	1		M	4.37	3
07/23/2012	10/19/2001	7	1	00:00:11	11	2012	2001	11	1	3	F	3.51	2
07/23/2012	10/19/2001	7	1	00:00:56	56	2012	2001	11	1	3	F	3.51	2
07/23/2012	10/19/2001	7	1	00:00:42	42	2012	2001	11	1	3	F	3.51	2
07/23/2012	10/19/2001	7	0	00:00:58	58	2012	2001	11	1	3	F	3.51	2
07/23/2012	10/19/2001	7	1	00:00:12	12	2012	2001	11	1	3	F	3.51	2
07/23/2012	10/19/2001	7	1	00:01:10	70	2012	2001	11	1	3	F	3.51	2
07/23/2012	10/19/2001	7	1	00:01:13	73	2012	2001	11	1	3	F	3.51	2
07/23/2012	1992	8	0	00:00:20	20	2012	1992	20	1		M	3.599	2
07/23/2012	1992	8	0	00:00:12	12	2012	1992	20	1		M	3.599	2
07/23/2012	07/17/2003	10	1	00:00:04	4	2012	2003	9	1	3	F	1.479	1
07/23/2012	07/17/2003	10	0	00:00:10	10	2012	2003	9	1	3	F	1.479	1
07/23/2012	12/01/2003	13	1	00:00:02	2	2012	2003	9	1	2	F	3.771	2
07/23/2012	12/01/2003	13	0	00:00:05	5	2012	2003	9	1	2	F	3.771	2
07/23/2012	12/30/2007	16	1	00:00:11	11	2012	2007	5	0		F
07/25/2012	07/27/2001	3	0	00:00:09	9	2012	2001	11	1		M	4.37	3
07/25/2012	07/27/2001	3	0	00:00:11	11	2012	2001	11	1		M	4.37	3
07/25/2012	07/27/2001	3	0	00:00:32	32	2012	2001	11	1		M	4.37	3
07/25/2012	07/27/2001	3	0	00:00:12	12	2012	2001	11	1		M	4.37	3
07/25/2012	07/27/2001	3	0	00:00:02	2	2012	2001	11	1		M	4.37	3
07/25/2012	08/11/1996	4	0	00:00:14	14	2012	1996	16	1		M	2.427	1
07/25/2012	08/11/1996	4	0	00:00:14	14	2012	1996	16	1		M	2.427	1
07/25/2012	08/11/1996	4	0	00:00:35	35	2012	1996	16	1		M	2.427	1
07/25/2012	08/11/1996	4	0	00:00:22	22	2012	1996	16	1		M	2.427	1
07/25/2012	08/11/1996	4	0	00:00:18	18	2012	1996	16	1		M	2.427	1
07/25/2012	08/11/1996	4	0	00:00:23	23	2012	1996	16	1		M	2.427	1
07/25/2012	08/11/1996	4	0	00:00:10	10	2012	1996	16	1		M	2.427	1
07/25/2012	08/11/1996	4	0	00:00:03	3	2012	1996	16	1		M	2.427	1
07/25/2012	08/11/1996	4	0	00:00:09	9	2012	1996	16	1		M	2.427	1
07/25/2012	08/11/1996	4	0	00:00:10	10	2012	1996	16	1		M	2.427	1
07/25/2012	07/22/2004	5	1	00:00:19	19	2012	2004	8	0		M
07/25/2012	07/22/2004	5	1	00:00:03	3	2012	2004	8	0		M
07/25/2012	10/19/2001	7	1	00:00:58	58	2012	2001	11	1	3	F	3.51	2
07/25/2012	10/19/2001	7	1	00:00:03	3	2012	2001	11	1	3	F	3.51	2
07/25/2012	10/19/2001	7	0	00:00:17	17	2012	2001	11	1	3	F	3.51	2
07/25/2012	10/19/2001	7	1	00:00:29	29	2012	2001	11	1	3	F	3.51	2
07/25/2012	10/19/2001	7	1	00:00:08	8	2012	2001	11	1	3	F	3.51	2
07/25/2012	10/19/2001	7	1	00:00:17	17	2012	2001	11	1	3	F	3.51	2
07/25/2012	10/19/2001	7	0	00:01:32	92	2012	2001	11	1	3	F	3.51	2
07/25/2012	10/19/2001	7	0	00:00:38	38	2012	2001	11	1	3	F	3.51	2
07/25/2012	10/19/2001	7	1	00:00:09	9	2012	2001	11	1	3	F	3.51	2
07/25/2012	10/19/2001	7	1	00:00:02	2	2012	2001	11	1	3	F	3.51	2
07/25/2012	07/17/2003	10	1	00:00:25	25	2012	2003	9	1	3	F	1.479	1
07/25/2012	07/17/2003	10	0	00:01:45	105	2012	2003	9	1	3	F	1.479	1
07/25/2012	07/17/2003	10	0	00:00:02	2	2012	2003	9	1	3	F	1.479	1
07/25/2012	07/17/2003	10	0	00:01:23	83	2012	2003	9	1	3	F	1.479	1
07/25/2012	07/17/2003	10	1	00:00:13	13	2012	2003	9	1	3	F	1.479	1
07/25/2012	07/17/2003	10	0	00:00:19	19	2012	2003	9	1	3	F	1.479	1
07/25/2012	07/17/2003	10	1	00:00:31	31	2012	2003	9	1	3	F	1.479	1
07/25/2012	07/17/2003	10	0	00:01:53	113	2012	2003	9	1	3	F	1.479	1
07/25/2012	07/17/2003	10	1	00:00:16	16	2012	2003	9	1	3	F	1.479	1
07/25/2012	07/17/2003	10	1	00:00:08	8	2012	2003	9	1	3	F	1.479	1
07/25/2012	07/17/2003	10	0	00:00:14	14	2012	2003	9	1	3	F	1.479	1
07/25/2012	07/17/2003	10	0	00:00:13	13	2012	2003	9	1	3	F	1.479	1
07/25/2012	07/17/2003	10	1	00:01:02	62	2012	2003	9	1	3	F	1.479	1
07/25/2012	07/17/2003	10	0	00:00:05	5	2012	2003	9	1	3	F	1.479	1
07/25/2012	07/17/2003	10	1	00:00:04	4	2012	2003	9	1	3	F	1.479	1
07/25/2012	12/01/2003	13	1	00:00:04	4	2012	2003	9	1	2	F	3.771	2
07/25/2012	12/01/2003	13	0	00:00:25	25	2012	2003	9	1	2	F	3.771	2
07/25/2012	12/01/2003	13	1	00:00:39	39	2012	2003	9	1	2	F	3.771	2
07/25/2012	12/01/2003	13	1	00:00:07	7	2012	2003	9	1	2	F	3.771	2
07/25/2012	12/01/2003	13	1	00:00:15	15	2012	2003	9	1	2	F	3.771	2
07/25/2012	12/01/2003	13	1	00:00:27	27	2012	2003	9	1	2	F	3.771	2
07/25/2012	12/01/2003	13	0	00:01:05	65	2012	2003	9	1	2	F	3.771	2
07/25/2012	12/01/2003	13	1	00:00:13	13	2012	2003	9	1	2	F	3.771	2
07/25/2012	12/01/2003	13	0	00:00:09	9	2012	2003	9	1	2	F	3.771	2
07/25/2012	12/01/2003	13	1	00:00:03	3	2012	2003	9	1	2	F	3.771	2
07/25/2012	12/01/2003	13	1	00:00:07	7	2012	2003	9	1	2	F	3.771	2
07/25/2012	12/01/2003	13	1	00:00:16	16	2012	2003	9	1	2	F	3.771	2
07/25/2012	12/01/2003	13	1	00:00:01	1	2012	2003	9	1	2	F	3.771	2
07/25/2012	12/01/2003	13	1	00:00:02	2	2012	2003	9	1	2	F	3.771	2
07/25/2012	12/01/2003	13	0	00:00:03	3	2012	2003	9	1	2	F	3.771	2
07/25/2012	12/01/2003	13	1	00:00:04	4	2012	2003	9	1	2	F	3.771	2
07/25/2012	12/30/2007	16	0	00:00:32	32	2012	2007	5	0		F
07/25/2012	12/30/2007	16	0	00:00:07	7	2012	2007	5	0		F
07/25/2012	12/30/2007	16	0	00:01:00	60	2012	2007	5	0		F
07/25/2012	12/30/2007	16	1	00:00:07	7	2012	2007	5	0		F
07/25/2012	12/30/2007	16	1	00:00:07	7	2012	2007	5	0		F
07/25/2012	12/30/2007	16	0	00:00:12	12	2012	2007	5	0		F
07/25/2012	12/30/2007	16	1	00:00:05	5	2012	2007	5	0		F
07/25/2012	12/30/2007	16	0	00:00:03	3	2012	2007	5	0		F
07/25/2012	12/30/2007	16	0	00:00:19	19	2012	2007	5	0		F
07/25/2012	12/30/2007	16	1	00:00:04	4	2012	2007	5	0		F
07/25/2012	12/30/2007	16	1	00:00:03	3	2012	2007	5	0		F
07/25/2012	12/30/2007	16	0	00:00:14	14	2012	2007	5	0		F
07/25/2012	12/30/2007	16	0	00:00:29	29	2012	2007	5	0		F
07/25/2012	12/30/2007	16	1	00:00:02	2	2012	2007	5	0		F
07/25/2012	12/30/2007	16	1	00:00:06	6	2012	2007	5	0		F
07/25/2012	12/30/2007	16	0	00:00:16	16	2012	2007	5	0		F
07/25/2012	12/30/2007	16	1	00:00:03	3	2012	2007	5	0		F
07/25/2012	12/30/2007	16	0	00:00:07	7	2012	2007	5	0		F
07/25/2012	12/30/2007	16	0	00:00:07	7	2012	2007	5	0		F
07/25/2012	12/30/2007	16	1	00:00:17	17	2012	2007	5	0		F
07/25/2012	12/19/1985	18	1	00:01:01	61	2012	1985	27	1	1	F	4.536	3
07/25/2012	12/19/1985	18	0	00:01:33	99	2012	1985	27	1	1	F	4.536	3
07/27/2012	07/22/2004	5	0	00:00:21	21	2012	2004	8	0		M
07/27/2012	07/22/2004	5	0	00:01:00	60	2012	2004	8	0		M
07/27/2012	07/22/2004	5	0	00:00:07	7	2012	2004	8	0		M
07/27/2012	1992	8	0	00:00:24	24	2012	1992	20	1		M	3.599	2
07/27/2012	1992	8	0	00:01:20	80	2012	1992	20	1		M	3.599	2
07/27/2012	1992	8	0	00:00:15	15	2012	1992	20	1		M	3.599	2
07/27/2012	07/17/2003	10	1	00:00:52	52	2012	2003	9	1	3	F	1.479	1
07/27/2012	07/17/2003	10	1	00:00:08	8	2012	2003	9	1	3	F	1.479	1
07/27/2012	12/01/2003	13	0	00:00:36	36	2012	2003	9	1	2	F	3.771	2
07/27/2012	12/01/2003	13	0	00:00:13	13	2012	2003	9	1	2	F	3.771	2
07/29/2012	07/27/2001	3	0	00:00:09	9	2012	2001	11	1		M	4.37	3
07/29/2012	07/27/2001	3	0	00:00:20	20	2012	2001	11	1		M	4.37	3
07/29/2012	07/27/2001	3	0	00:00:07	7	2012	2001	11	1		M	4.37	3
07/29/2012	07/27/2001	3	0	00:00:06	6	2012	2001	11	1		M	4.37	3
07/29/2012	07/27/2001	3	0	00:00:12	12	2012	2001	11	1		M	4.37	3
07/29/2012	07/27/2001	3	0	00:00:42	42	2012	2001	11	1		M	4.37	3
07/29/2012	07/27/2001	3	0	00:00:12	12	2012	2001	11	1		M	4.37	3
07/29/2012	07/22/2004	5	0	00:00:14	14	2012	2004	8	0		M
07/29/2012	10/19/2001	7	1	00:00:05	5	2012	2001	11	1	3	F	3.51	2
07/29/2012	10/19/2001	7	0	00:00:25	25	2012	2001	11	1	3	F	3.51	2
07/29/2012	1992	8	1	00:00:03	3	2012	1992	20	1		M	3.599	2
07/29/2012	1992	8	0	00:00:15	15	2012	1992	20	1		M	3.599	2
07/29/2012	1992	8	0	00:00:12	12	2012	1992	20	1		M	3.599	2
07/29/2012	1992	8	0	00:00:19	19	2012	1992	20	1		M	3.599	2
07/29/2012	1992	8	1	00:00:02	2	2012	1992	20	1		M	3.599	2
07/29/2012	1992	8	0	00:00:38	38	2012	1992	20	1		M	3.599	2
07/29/2012	1992	8	0	00:00:13	13	2012	1992	20	1		M	3.599	2
07/29/2012	1992	8	0	00:00:23	23	2012	1992	20	1		M	3.599	2
07/29/2012	1992	8	0	00:00:10	10	2012	1992	20	1		M	3.599	2
07/29/2012	1992	8	0	00:01:24	84	2012	1992	20	1		M	3.599	2
07/29/2012	1992	8	0	00:00:29	29	2012	1992	20	1		M	3.599	2
07/29/2012	1992	8	0	00:00:20	20	2012	1992	20	1		M	3.599	2
07/29/2012	1992	8	0	00:00:12	12	2012	1992	20	1		M	3.599	2
07/29/2012	1992	8	0	00:00:02	2	2012	1992	20	1		M	3.599	2
07/29/2012	1992	8	0	00:00:15	15	2012	1992	20	1		M	3.599	2
07/29/2012	1992	8	0	00:00:21	21	2012	1992	20	1		M	3.599	2
07/29/2012	1992	8	0	00:00:08	8	2012	1992	20	1		M	3.599	2
07/29/2012	1992	8	0	00:00:19	19	2012	1992	20	1		M	3.599	2
07/29/2012	1992	8	0	00:00:04	4	2012	1992	20	1		M	3.599	2
07/29/2012	1992	8	0	00:00:12	12	2012	1992	20	1		M	3.599	2
07/29/2012	1992	8	0	00:00:21	21	2012	1992	20	1		M	3.599	2
07/29/2012	1992	8	0	00:00:30	30	2012	1992	20	1		M	3.599	2
07/29/2012	1992	8	1	00:00:11	11	2012	1992	20	1		M	3.599	2
07/29/2012	1992	8	0	00:00:03	3	2012	1992	20	1		M	3.599	2
07/29/2012	1992	8	0	00:00:08	8	2012	1992	20	1		M	3.599	2
07/29/2012	07/17/2003	10	0	00:00:21	21	2012	2003	9	1	3	F	1.479	1
07/29/2012	07/17/2003	10	0	00:00:22	22	2012	2003	9	1	3	F	1.479	1
07/29/2012	07/17/2003	10	0	00:01:30	90	2012	2003	9	1	3	F	1.479	1
07/29/2012	07/17/2003	10	1	00:00:08	8	2012	2003	9	1	3	F	1.479	1
07/29/2012	07/17/2003	10	0	00:00:30	30	2012	2003	9	1	3	F	1.479	1
07/29/2012	07/17/2003	10	0	00:00:36	36	2012	2003	9	1	3	F	1.479	1
07/29/2012	07/17/2003	10	1	00:00:24	24	2012	2003	9	1	3	F	1.479	1
07/29/2012	07/17/2003	10	1	00:00:07	7	2012	2003	9	1	3	F	1.479	1
07/29/2012	07/17/2003	10	0	00:00:19	19	2012	2003	9	1	3	F	1.479	1
07/29/2012	07/17/2003	10	1	00:00:02	2	2012	2003	9	1	3	F	1.479	1
07/29/2012	07/17/2003	10	0	00:00:04	4	2012	2003	9	1	3	F	1.479	1
07/29/2012	07/17/2003	10	0	00:00:07	7	2012	2003	9	1	3	F	1.479	1
07/29/2012	07/17/2003	10	1	00:00:02	2	2012	2003	9	1	3	F	1.479	1
07/29/2012	07/17/2003	10	0	00:00:38	38	2012	2003	9	1	3	F	1.479	1
07/29/2012	07/17/2003	10	1	00:00:11	11	2012	2003	9	1	3	F	1.479	1
07/29/2012	07/17/2003	10	1	00:00:04	4	2012	2003	9	1	3	F	1.479	1
07/29/2012	07/17/2003	10	0	00:00:44	44	2012	2003	9	1	3	F	1.479	1
07/29/2012	07/17/2003	10	0	00:00:13	13	2012	2003	9	1	3	F	1.479	1
07/29/2012	07/17/2003	10	1	00:00:12	12	2012	2003	9	1	3	F	1.479	1
07/29/2012	07/17/2003	10	0	00:00:19	19	2012	2003	9	1	3	F	1.479	1
07/29/2012	07/17/2003	10	0	00:00:46	46	2012	2003	9	1	3	F	1.479	1
07/29/2012	07/17/2003	10	0	00:00:09	9	2012	2003	9	1	3	F	1.479	1
07/29/2012	07/17/2003	10	0	00:00:05	5	2012	2003	9	1	3	F	1.479	1
07/29/2012	07/17/2003	10	1	00:00:11	11	2012	2003	9	1	3	F	1.479	1
07/29/2012	07/17/2003	10	0	00:00:11	11	2012	2003	9	1	3	F	1.479	1
07/29/2012	12/01/2003	13	0	00:00:13	13	2012	2003	9	1	2	F	3.771	2
07/29/2012	12/01/2003	13	0	00:00:54	54	2012	2003	9	1	2	F	3.771	2
07/29/2012	12/01/2003	13	0	00:00:03	3	2012	2003	9	1	2	F	3.771	2
07/29/2012	12/01/2003	13	1	00:00:03	3	2012	2003	9	1	2	F	3.771	2
07/29/2012	12/01/2003	13	0	00:00:10	10	2012	2003	9	1	2	F	3.771	2
07/29/2012	12/01/2003	13	1	00:00:01	1	2012	2003	9	1	2	F	3.771	2
07/29/2012	12/01/2003	13	0	00:00:23	23	2012	2003	9	1	2	F	3.771	2
07/29/2012	12/01/2003	13	0	00:00:25	25	2012	2003	9	1	2	F	3.771	2
07/29/2012	12/01/2003	13	0	00:00:15	15	2012	2003	9	1	2	F	3.771	2
07/29/2012	12/01/2003	13	1	00:00:11	11	2012	2003	9	1	2	F	3.771	2
07/29/2012	12/01/2003	13	0	00:00:02	2	2012	2003	9	1	2	F	3.771	2
07/29/2012	12/01/2003	13	0	00:00:15	15	2012	2003	9	1	2	F	3.771	2
07/29/2012	12/01/2003	13	0	00:00:02	2	2012	2003	9	1	2	F	3.771	2
07/29/2012	12/30/2007	16	0	00:00:05	5	2012	2007	5	0		F
07/29/2012	12/30/2007	16	1	00:00:10	10	2012	2007	5	0		F
07/29/2012	12/30/2007	16	1	00:00:04	4	2012	2007	5	0		F
07/29/2012	12/30/2007	16	1	00:00:09	9	2012	2007	5	0		F
07/29/2012	12/30/2007	16	1	00:00:04	4	2012	2007	5	0		F
07/29/2012	12/30/2007	16	0	00:00:02	2	2012	2007	5	0		F
07/29/2012	12/19/1985	18	1	00:00:03	3	2012	1985	27	1	1	F	4.536	3
07/31/2012	08/11/1996	4	0	00:00:05	5	2012	1996	16	1		M	2.427	1
07/31/2012	07/22/2004	5	0	00:00:35	35	2012	2004	8	0		M
07/31/2012	07/22/2004	5	0	00:00:30	30	2012	2004	8	0		M
07/31/2012	07/22/2004	5	0	00:01:43	103	2012	2004	8	0		M
07/31/2012	07/22/2004	5	0	00:00:27	27	2012	2004	8	0		M
07/31/2012	07/22/2004	5	0	00:01:57	117	2012	2004	8	0		M
07/31/2012	07/22/2004	5	0	00:00:24	24	2012	2004	8	0		M
07/31/2012	07/22/2004	5	0	00:02:44	164	2012	2004	8	0		M
07/31/2012	07/22/2004	5	0	00:00:11	11	2012	2004	8	0		M
07/31/2012	07/22/2004	5	0	00:00:19	19	2012	2004	8	0		M
07/31/2012	1992	8	0	00:00:44	44	2012	1992	20	1		M	3.599	2
07/31/2012	1992	8	0	00:00:20	20	2012	1992	20	1		M	3.599	2
07/31/2012	1992	8	0	00:02:38	158	2012	1992	20	1		M	3.599	2
07/31/2012	1992	8	0	00:00:17	17	2012	1992	20	1		M	3.599	2
07/31/2012	1992	8	1	00:00:04	4	2012	1992	20	1		M	3.599	2
07/31/2012	1992	8	0	00:00:05	5	2012	1992	20	1		M	3.599	2
07/31/2012	1992	8	1	00:00:08	8	2012	1992	20	1		M	3.599	2
07/31/2012	1992	8	0	00:00:04	4	2012	1992	20	1		M	3.599	2
07/31/2012	1992	8	0	00:00:38	38	2012	1992	20	1		M	3.599	2
07/31/2012	1992	8	1	00:00:04	4	2012	1992	20	1		M	3.599	2
07/31/2012	1992	8	0	00:01:04	64	2012	1992	20	1		M	3.599	2
07/31/2012	07/17/2003	10	1	00:00:22	22	2012	2003	9	1	3	F	1.479	1
07/31/2012	07/17/2003	10	0	00:00:06	6	2012	2003	9	1	3	F	1.479	1
07/31/2012	07/17/2003	10	1	00:00:41	41	2012	2003	9	1	3	F	1.479	1
07/31/2012	07/17/2003	10	0	00:00:16	16	2012	2003	9	1	3	F	1.479	1
07/31/2012	07/17/2003	10	1	00:00:42	42	2012	2003	9	1	3	F	1.479	1
07/31/2012	07/17/2003	10	1	00:00:07	7	2012	2003	9	1	3	F	1.479	1
07/31/2012	07/17/2003	10	1	00:00:47	47	2012	2003	9	1	3	F	1.479	1
07/31/2012	07/17/2003	10	0	00:00:43	43	2012	2003	9	1	3	F	1.479	1
07/31/2012	07/17/2003	10	0	00:00:37	37	2012	2003	9	1	3	F	1.479	1
07/31/2012	07/17/2003	10	1	00:00:26	26	2012	2003	9	1	3	F	1.479	1
07/31/2012	07/17/2003	10	1	00:00:16	16	2012	2003	9	1	3	F	1.479	1
07/31/2012	12/01/2003	13	1	00:00:08	8	2012	2003	9	1	3	F	3.771	2
07/31/2012	12/01/2003	13	1	00:00:05	5	2012	2003	9	1	3	F	3.771	2
07/31/2012	12/01/2003	13	0	00:00:15	15	2012	2003	9	1	3	F	3.771	2
07/31/2012	12/01/2003	13	0	00:00:41	41	2012	2003	9	1	3	F	3.771	2
07/31/2012	12/01/2003	13	1	00:00:05	5	2012	2003	9	1	3	F	3.771	2
07/31/2012	12/30/2007	16	0	00:00:10	10	2012	2007	5	0		F
07/31/2012	12/30/2007	16	0	00:00:05	5	2012	2007	5	0		F
07/31/2012	12/30/2007	16	0	00:00:24	24	2012	2007	5	0		F
07/31/2012	12/30/2007	16	0	00:00:22	22	2012	2007	5	0		F
08/03/2012	08/11/1996	4	0	00:00:02	2	2012	1996	16	1		M	2.427	1
08/03/2012	07/22/2004	5	0	00:00:43	43	2012	2004	8	0		M
08/03/2012	07/22/2004	5	0	00:00:12	12	2012	2004	8	0		M
08/03/2012	07/22/2004	5	0	00:01:12	72	2012	2004	8	0		M
08/03/2012	07/22/2004	5	0	00:00:20	20	2012	2004	8	0		M
08/03/2012	07/22/2004	5	0	00:00:20	20	2012	2004	8	0		M
08/03/2012	07/22/2004	5	0	00:00:12	12	2012	2004	8	0		M
08/03/2012	10/19/2001	7	0	00:00:08	8	2012	2001	11	1	1	F	3.51	2
08/03/2012	1992	8	0	00:01:17	77	2012	1992	20	1		M	3.599	2
08/03/2012	07/17/2003	10	1	00:00:55	55	2012	2003	9	1	3	F	1.479	1
08/03/2012	07/17/2003	10	0	00:00:47	47	2012	2003	9	1	3	F	1.479	1
08/03/2012	12/30/2007	16	0	00:00:02	2	2012	2007	5	0		F
08/03/2012	12/30/2007	16	0	00:00:27	27	2012	2007	5	0		F
08/03/2012	12/30/2007	16	0	00:00:42	42	2012	2007	5	0		F
08/03/2012	12/30/2007	16	0	00:00:36	36	2012	2007	5	0		F
08/03/2012	12/30/2007	16	0	00:00:02	2	2012	2007	5	0		F
08/03/2012	12/30/2007	16	1	00:00:07	7	2012	2007	5	0		F
08/03/2012	12/30/2007	16	0	00:00:27	27	2012	2007	5	0		F
08/07/2012	07/27/2001	3	0	00:00:34	34	2012	2001	11	1		M	4.37	3
08/07/2012	07/27/2001	3	0	00:00:04	4	2012	2001	11	1		M	4.37	3
08/07/2012	07/27/2001	3	0	00:00:10	10	2012	2001	11	1		M	4.37	3
08/07/2012	08/11/1996	4	0	00:00:02	2	2012	1996	16	1		M	2.427	1
08/07/2012	08/11/1996	4	0	00:00:07	7	2012	1996	16	1		M	2.427	1
08/07/2012	07/22/2004	5	0	00:00:02	2	2012	2004	8	0		M
08/07/2012	1992	8	0	00:00:05	5	2012	1992	20	1		M	3.599	2
08/07/2012	1992	8	0	00:01:00	60	2012	1992	20	1		M	3.599	2
08/07/2012	07/17/2003	10	0	00:00:08	8	2012	2003	9	1	3	F	1.479	1
08/07/2012	07/17/2003	10	1	00:00:22	22	2012	2003	9	1	3	F	1.479	1
08/07/2012	12/01/2003	13	1	00:00:02	2	2012	2003	9	1	3	F	3.771	2
08/07/2012	12/30/2007	16	1	00:00:07	7	2012	2007	5	0		F
08/09/2012	07/27/2001	3	0	00:00:13	13	2012	2001	11	1		M	4.37	3
08/09/2012	07/27/2001	3	0	00:00:12	12	2012	2001	11	1		M	4.37	3
08/09/2012	07/27/2001	3	0	00:00:16	16	2012	2001	11	1		M	4.37	3
08/09/2012	08/11/1996	4	0	00:00:03	3	2012	1996	16	1		M	2.427	1
08/09/2012	08/11/1996	4	0	00:00:10	10	2012	1996	16	1		M	2.427	1
08/09/2012	10/19/2001	7	0	00:00:47	47	2012	2001	11	1	1	F	3.51	2
08/09/2012	10/19/2001	7	1	00:00:09	9	2012	2001	11	1	1	F	3.51	2
08/09/2012	1992	8	0	00:01:12	72	2012	1992	20	1		M	3.599	2
08/09/2012	1992	8	0	00:00:06	6	2012	1992	20	1		M	3.599	2
08/09/2012	12/01/2003	13	0	00:00:05	5	2012	2003	9	1	3	F	3.771	2
08/09/2012	12/01/2003	13	0	00:00:18	18	2012	2003	9	1	3	F	3.771	2
08/09/2012	12/01/2003	13	0	00:00:03	3	2012	2003	9	1	3	F	3.771	2
08/09/2012	12/01/2003	13	0	00:00:12	12	2012	2003	9	1	3	F	3.771	2
08/09/2012	12/30/2007	16	0	00:01:07	67	2012	2007	5	0		F
08/09/2012	12/30/2007	16	0	00:00:41	41	2012	2007	5	0		F
06/22/2014	06/17/1968	2	0	00:00:08	8	2014	1968	46	1	2	F	5.5	2
06/22/2014	08/11/1996	4	1	00:00:06	6	2014	1996	18	1		M	6.34	2
06/22/2014	10/19/2001	7	1	00:00:04	4	2014	2001	13	1	1	F	6.003	2
06/24/2014	08/11/1996	4	0	00:00:02	2	2014	1996	18	1		M	6.34	2
06/24/2014	09/02/2009	12	0	00:00:09	9	2014	2009	5	0		M
06/24/2014	12/30/2007	16	1	00:00:02	2	2014	2007	7	0		F
06/24/2014	12/30/2007	16	1	00:00:09	9	2014	2007	7	0		F
06/24/2014	12/30/2007	16	1	00:00:03	3	2014	2007	7	0		F
06/25/2014	08/11/1996	4	0	00:00:50	50	2014	1996	18	1		M	6.34	2
06/25/2014	07/22/2004	5	0	00:01:41	101	2014	2004	10	1		M	3.694	1
06/25/2014	07/22/2004	5	0	00:00:06	6	2014	2004	10	1		M	3.694	1
06/25/2014	07/22/2004	5	0	00:00:20	20	2014	2004	10	1		M	3.694	1
06/25/2014	07/22/2004	5	0	00:00:33	33	2014	2004	10	1		M	3.694	1
06/25/2014	09/02/2009	12	0	00:00:05	5	2014	2009	5	0		M
06/25/2014	08/04/2012	15	0	00:00:30	30	2014	2012	2	0		M
06/25/2014	12/30/2007	16	1	00:00:04	4	2014	2007	7	0		F
06/25/2014	12/30/2007	16	0	00:00:09	9	2014	2007	7	0		F
06/25/2014	12/30/2007	16	0	00:00:12	12	2014	2007	7	0		F
06/25/2014	12/30/2007	16	0	00:00:14	14	2014	2007	7	0		F
06/25/2014	12/30/2007	16	1	00:00:05	5	2014	2007	7	0		F
06/25/2014	12/30/2007	16	0	00:00:11	11	2014	2007	7	0		F
06/25/2014	12/30/2007	16	0	00:00:05	5	2014	2007	7	0		F
06/25/2014	12/30/2007	16	1	00:00:08	8	2014	2007	7	0		F
06/25/2014	12/30/2007	16	0	00:00:03	3	2014	2007	7	0		F
06/25/2014	12/30/2007	16	0	00:00:09	9	2014	2007	7	0		F
06/25/2014	12/30/2007	16	0	00:00:21	21	2014	2007	7	0		F
06/25/2014	12/30/2007	16	1	00:00:02	2	2014	2007	7	0		F
06/25/2014	12/30/2007	16	1	00:00:02	2	2014	2007	7	0		F
06/26/2014	09/17/1991	1	0	00:00:02	2	2014	1991	23	1		M	3.514	1
06/26/2014	09/17/1991	1	0	00:00:05	5	2014	1991	23	1		M	3.514	1
06/26/2014	07/27/2001	3	0	00:00:03	3	2014	2001	13	1		M	6.903	3
06/26/2014	08/11/1996	4	0	00:00:32	32	2014	1996	18	1		M	6.34	2
06/26/2014	08/11/1996	4	0	00:00:02	2	2014	1996	18	1		M	6.34	2
06/26/2014	08/11/1996	4	0	00:00:03	3	2014	1996	18	1		M	6.34	2
06/26/2014	08/11/1996	4	1	00:00:09	9	2014	1996	18	1		M	6.34	2
06/26/2014	07/22/2004	5	0	00:01:07	67	2014	2004	10	1		M	3.694	1
06/26/2014	07/22/2004	5	0	00:00:07	7	2014	2004	10	1		M	3.694	1
06/26/2014	07/22/2004	5	0	00:00:17	17	2014	2004	10	1		M	3.694	1
06/26/2014	07/22/2004	5	0	00:00:22	22	2014	2004	10	1		M	3.694	1
06/26/2014	1992	8	0	00:00:12	12	2014	1992	22	1		M	5.889	2
06/26/2014	1992	8	0	00:00:48	48	2014	1992	22	1		M	5.889	2
06/26/2014	1992	8	0	00:00:09	9	2014	1992	22	1		M	5.889	2
06/26/2014	1992	8	0	00:00:41	41	2014	1992	22	1		M	5.889	2
06/26/2014	10/19/2001	7	1	00:00:40	40	2014	2001	13	1	1	F	6.003	2
06/26/2014	10/19/2001	7	1	00:00:05	5	2014	2001	13	1	1	F	6.003	2
06/26/2014	12/01/2003	13	0	00:00:14	14	2014	2003	11	1	1	F	4.597	2
06/26/2014	12/01/2003	13	0	00:00:06	6	2014	2003	11	1	1	F	4.597	2
06/26/2014	09/02/2009	12	0	00:00:12	12	2014	2009	5	0		M
06/26/2014	09/02/2009	12	0	00:00:02	2	2014	2009	5	0		M
06/26/2014	09/02/2009	12	1	00:00:02	2	2014	2009	5	0		M
06/26/2014	12/30/2007	16	0	00:00:05	5	2014	2007	7	0		F
06/26/2014	12/30/2007	16	1	00:00:06	6	2014	2007	7	0		F
06/26/2014	12/19/1985	18	1	00:00:02	2	2014	1985	29	1	1	F	6.948	3
06/27/2014	10/19/2001	7	1	00:00:09	9	2014	2001	13	1	1	F	6.003	2
06/28/2014	09/17/1991	1	0	00:00:04	4	2014	1991	23	1		M	3.514	1
06/28/2014	08/11/1996	4	0	00:00:05	5	2014	1996	18	1		M	6.34	2
06/28/2014	08/11/1996	4	0	00:01:04	64	2014	1996	18	1		M	6.34	2
06/28/2014	12/12/2012	6	0	00:00:18	18	2014	2012	2	0		F
06/28/2014	12/12/2012	6	0	00:00:10	10	2014	2012	2	0		F
06/28/2014	12/12/2012	6	0	00:00:03	3	2014	2012	2	0		F
06/28/2014	12/12/2012	6	0	00:00:03	3	2014	2012	2	0		F
06/28/2014	12/12/2012	6	0	00:00:15	15	2014	2012	2	0		F
06/28/2014	12/12/2012	6	0	00:00:03	3	2014	2012	2	0		F
06/28/2014	12/12/2012	6	0	00:00:22	22	2014	2012	2	0		F
06/28/2014	12/12/2012	6	0	00:00:04	4	2014	2012	2	0		F
06/28/2014	07/22/2004	5	1	00:00:03	3	2014	2004	10	1		M	3.694	1
06/28/2014	07/22/2004	5	0	00:00:21	21	2014	2004	10	1		M	3.694	1
06/28/2014	07/22/2004	5	0	00:01:12	72	2014	2004	10	1		M	3.694	1
06/28/2014	07/22/2004	5	0	00:00:03	3	2014	2004	10	1		M	3.694	1
06/28/2014	07/22/2004	5	0	00:00:23	23	2014	2004	10	1		M	3.694	1
06/28/2014	07/22/2004	5	0	00:01:45	105	2014	2004	10	1		M	3.694	1
06/28/2014	07/22/2004	5	1	00:00:03	3	2014	2004	10	1		M	3.694	1
06/28/2014	10/19/2001	7	1	00:00:03	3	2014	2001	13	1	1	F	6.003	2
06/28/2014	07/17/2003	10	1	00:00:02	2	2014	2003	11	1	1	F	5.472	2
06/28/2014	09/02/2009	12	0	00:00:06	6	2014	2009	5	0		M
06/28/2014	09/02/2009	12	0	00:00:01	1	2014	2009	5	0		M
06/28/2014	09/02/2009	12	0	00:00:05	5	2014	2009	5	0		M
06/28/2014	12/30/2007	16	0	00:00:03	3	2014	2007	7	0		F
06/28/2014	12/30/2007	16	0	00:00:17	17	2014	2007	7	0		F
06/28/2014	12/30/2007	16	1	00:00:02	2	2014	2007	7	0		F
06/28/2014	12/30/2007	16	1	00:00:08	8	2014	2007	7	0		F
06/28/2014	10/10/1993	19	0	00:00:06	6	2014	1993	21	1	1	F	6.722	3
06/29/2014	07/27/2001	3	0	00:00:03	3	2014	2001	13	1		M	6.903	3
06/29/2014	08/11/1996	4	0	00:00:08	8	2014	1996	18	1		M	6.34	2
06/29/2014	08/11/1996	4	0	00:03:28	208	2014	1996	18	1		M	6.34	2
06/29/2014	08/11/1996	4	0	00:00:30	30	2014	1996	18	1		M	6.34	2
06/29/2014	08/11/1996	4	0	00:00:15	15	2014	1996	18	1		M	6.34	2
06/29/2014	12/12/2012	6	0	00:00:03	3	2014	2012	2	0		F
06/29/2014	12/12/2012	6	0	00:00:09	9	2014	2012	2	0		F
06/29/2014	1992	8	0	00:00:36	36	2014	1992	22	1		M	5.889	2
06/29/2014	10/19/2001	7	1	00:00:22	22	2014	2001	13	1	1	F	6.003	2
06/29/2014	10/19/2001	7	1	00:00:03	3	2014	2001	13	1	1	F	6.003	2
06/29/2014	10/19/2001	7	1	00:00:44	44	2014	2001	13	1	1	F	6.003	2
06/29/2014	03/18/2006	14	0	00:00:12	12	2014	2006	8	0		M
06/29/2014	12/01/2003	13	0	00:00:59	59	2014	2003	11	1	1	F	4.597	2
06/29/2014	12/01/2003	13	0	00:00:47	47	2014	2003	11	1	1	F	4.597	2
06/29/2014	07/17/2003	10	1	00:00:05	5	2014	2003	11	1	1	F	5.472	2
06/29/2014	07/17/2003	10	1	00:00:06	6	2014	2003	11	1	1	F	5.472	2
06/29/2014	07/17/2003	10	0	00:00:11	11	2014	2003	11	1	1	F	5.472	2
06/29/2014	09/02/2009	12	0	00:00:09	9	2014	2009	5	0		M
06/29/2014	09/02/2009	12	0	00:00:14	14	2014	2009	5	0		M
06/29/2014	09/02/2009	12	0	00:00:07	7	2014	2009	5	0		M
06/29/2014	09/02/2009	12	0	00:00:10	10	2014	2009	5	0		M
06/29/2014	09/02/2009	12	0	00:00:15	15	2014	2009	5	0		M
06/29/2014	09/02/2009	12	0	00:00:17	17	2014	2009	5	0		M
06/29/2014	09/02/2009	12	0	00:00:06	6	2014	2009	5	0		M
06/29/2014	09/02/2009	12	1	00:00:12	12	2014	2009	5	0		M
06/29/2014	09/02/2009	12	1	00:00:07	7	2014	2009	5	0		M
06/29/2014	09/02/2009	12	0	00:00:02	2	2014	2009	5	0		M
06/29/2014	09/02/2009	12	1	00:00:09	9	2014	2009	5	0		M
06/29/2014	09/02/2009	12	0	00:00:07	7	2014	2009	5	0		M
06/29/2014	09/02/2009	12	0	00:00:36	36	2014	2009	5	0		M
06/29/2014	09/02/2009	12	0	00:00:18	18	2014	2009	5	0		M
06/29/2014	08/04/2012	15	0	00:00:35	35	2014	2012	2	0		M
06/29/2014	08/04/2012	15	0	00:00:05	5	2014	2012	2	0		M
06/29/2014	08/04/2012	15	1	00:00:04	4	2014	2012	2	0		M
06/29/2014	12/30/2007	16	1	00:00:04	4	2014	2007	7	0		F
06/29/2014	12/30/2007	16	0	00:00:04	4	2014	2007	7	0		F
06/29/2014	12/30/2007	16	0	00:00:04	4	2014	2007	7	0		F
06/29/2014	12/30/2007	16	0	00:00:14	14	2014	2007	7	0		F
06/29/2014	12/30/2007	16	0	00:00:10	10	2014	2007	7	0		F
06/29/2014	12/30/2007	16	0	00:00:14	14	2014	2007	7	0		F
06/29/2014	12/30/2007	16	0	00:00:01	1	2014	2007	7	0		F
06/29/2014	12/30/2007	16	0	00:00:07	7	2014	2007	7	0		F
06/29/2014	12/30/2007	16	0	00:01:12	72	2014	2007	7	0		F
06/29/2014	12/30/2007	16	0	00:00:09	9	2014	2007	7	0		F
06/29/2014	12/30/2007	16	0	00:00:06	6	2014	2007	7	0		F
06/29/2014	12/30/2007	16	0	00:00:44	44	2014	2007	7	0		F
06/29/2014	12/30/2007	16	0	00:00:14	14	2014	2007	7	0		F
06/29/2014	12/30/2007	16	0	00:00:07	7	2014	2007	7	0		F
06/29/2014	12/30/2007	16	1	00:00:16	16	2014	2007	7	0		F
06/29/2014	12/30/2007	16	0	00:00:06	6	2014	2007	7	0		F
06/29/2014	12/30/2007	16	0	00:00:25	25	2014	2007	7	0		F
06/29/2014	12/30/2007	16	0	00:00:05	5	2014	2007	7	0		F
06/29/2014	12/30/2007	16	0	00:00:05	5	2014	2007	7	0		F
06/29/2014	10/10/1993	19	0	00:00:19	19	2014	1993	21	1	1	F	6.722	3
06/29/2014	10/10/1993	19	1	00:00:18	18	2014	1993	21	1	1	F	6.722	3
06/29/2014	10/10/1993	19	0	00:00:09	9	2014	1993	21	1	1	F	6.722	3
07/01/2014	09/17/1991	1	0	00:00:07	7	2014	1991	23	1		M	3.514	1
07/01/2014	08/11/1996	4	0	00:00:05	5	2014	1996	18	1		M	6.34	2
07/01/2014	08/11/1996	4	0	00:00:14	14	2014	1996	18	1		M	6.34	2
07/01/2014	08/11/1996	4	0	00:01:51	111	2014	1996	18	1		M	6.34	2
07/01/2014	08/11/1996	4	0	00:00:10	10	2014	1996	18	1		M	6.34	2
07/01/2014	12/12/2012	6	0	00:00:16	16	2014	2012	2	0		F
07/01/2014	12/12/2012	6	0	00:00:13	13	2014	2012	2	0		F
07/01/2014	07/22/2004	5	0	00:01:23	83	2014	2004	10	1		M	3.694	1
07/01/2014	07/22/2004	5	0	00:02:55	175	2014	2004	10	1		M	3.694	1
07/01/2014	07/22/2004	5	0	00:00:18	18	2014	2004	10	1		M	3.694	1
07/01/2014	07/22/2004	5	0	00:00:28	28	2014	2004	10	1		M	3.694	1
07/01/2014	07/22/2004	5	0	00:00:14	14	2014	2004	10	1		M	3.694	1
07/01/2014	07/22/2004	5	0	00:00:28	28	2014	2004	10	1		M	3.694	1
07/01/2014	07/22/2004	5	0	00:00:47	47	2014	2004	10	1		M	3.694	1
07/01/2014	1992	8	0	00:00:29	29	2014	1992	22	1		M	5.889	2
07/01/2014	1992	8	0	00:00:19	19	2014	1992	22	1		M	5.889	2
07/01/2014	1992	8	0	00:02:10	130	2014	1992	22	1		M	5.889	2
07/01/2014	10/19/2001	7	1	00:00:11	11	2014	2001	13	1	1	F	6.003	2
07/01/2014	10/19/2001	7	0	00:00:04	4	2014	2001	13	1	1	F	6.003	2
07/01/2014	09/02/2009	12	0	00:00:28	28	2014	2009	5	0		M
07/01/2014	09/02/2009	12	0	00:00:05	5	2014	2009	5	0		M
07/01/2014	09/02/2009	12	0	00:00:24	24	2014	2009	5	0		M
07/01/2014	09/02/2009	12	0	00:00:13	13	2014	2009	5	0		M
07/01/2014	08/04/2012	15	1	00:00:04	4	2014	2012	2	0		M
07/01/2014	12/30/2007	16	0	00:00:30	30	2014	2007	7	0		F
07/01/2014	12/30/2007	16	1	00:00:05	5	2014	2007	7	0		F
07/02/2014	07/27/2001	3	0	00:00:13	13	2014	2001	13	1		M	6.903	3
07/02/2014	07/27/2001	3	0	00:00:03	3	2014	2001	13	1		M	6.903	3
07/02/2014	07/27/2001	3	0	00:00:07	7	2014	2001	13	1		M	6.903	3
07/02/2014	08/11/1996	4	0	00:00:04	4	2014	1996	18	1		M	6.34	2
07/02/2014	07/22/2004	5	1	00:00:05	5	2014	2004	10	1		M	3.694	1
07/02/2014	07/22/2004	5	0	00:00:20	20	2014	2004	10	1		M	3.694	1
07/02/2014	1992	8	0	00:00:04	4	2014	1992	22	1		M	5.889	2
07/02/2014	1992	8	0	00:00:02	2	2014	1992	22	1		M	5.889	2
07/02/2014	07/17/2003	10	1	00:00:07	7	2014	2003	11	1	1	F	5.472	2
07/02/2014	09/02/2009	12	0	00:00:09	9	2014	2009	5	0		M
07/02/2014	09/02/2009	12	0	00:00:06	6	2014	2009	5	0		M
07/02/2014	09/02/2009	12	0	00:00:01	1	2014	2009	5	0		M
07/02/2014	09/02/2009	12	1	00:00:04	4	2014	2009	5	0		M
07/02/2014	08/04/2012	15	0	00:00:02	2	2014	2012	2	0		M
07/02/2014	08/04/2012	15	0	00:00:05	5	2014	2012	2	0		M
07/02/2014	12/30/2007	16	0	00:00:01	1	2014	2007	7	0		F
07/02/2014	12/30/2007	16	0	00:00:02	2	2014	2007	7	0		F
07/02/2014	12/19/1985	18	1	00:00:37	37	2014	1985	29	1	1	F	6.948	3
07/03/2014	09/17/1991	1	0	00:00:03	3	2014	1991	23	1		M	3.514	1
07/03/2014	06/17/1968	2	0	00:00:21	21	2014	1968	46	1	1	F	5.5	2
07/03/2014	07/22/2004	5	0	00:00:03	3	2014	2004	10	1		M	3.694	1
07/03/2014	07/22/2004	5	0	00:00:19	19	2014	2004	10	1		M	3.694	1
07/03/2014	07/22/2004	5	0	00:00:12	12	2014	2004	10	1		M	3.694	1
07/03/2014	07/22/2004	5	0	00:00:15	15	2014	2004	10	1		M	3.694	1
07/03/2014	07/22/2004	5	1	00:00:05	5	2014	2004	10	1		M	3.694	1
07/03/2014	1992	8	0	00:00:06	6	2014	1992	22	1		M	5.889	2
07/03/2014	1992	8	0	00:00:04	4	2014	1992	22	1		M	5.889	2
07/03/2014	10/19/2001	7	0	00:00:23	23	2014	2001	13	1	1	F	6.003	2
07/03/2014	10/19/2001	7	0	00:00:54	54	2014	2001	13	1	1	F	6.003	2
07/03/2014	10/19/2001	7	0	00:00:11	11	2014	2001	13	1	1	F	6.003	2
07/03/2014	10/19/2001	7	0	00:00:13	13	2014	2001	13	1	1	F	6.003	2
07/03/2014	12/01/2003	13	0	00:00:39	39	2014	2003	11	1	1	F	4.597	2
07/03/2014	07/17/2003	10	0	00:00:17	17	2014	2003	11	1	1	F	5.472	2
07/03/2014	09/02/2009	12	0	00:00:40	40	2014	2009	5	0		M
07/03/2014	12/30/2007	16	0	00:00:32	32	2014	2007	7	0		F
07/03/2014	12/30/2007	16	0	00:00:07	7	2014	2007	7	0		F
07/03/2014	12/30/2007	16	1	00:00:02	2	2014	2007	7	0		F
07/05/2014	08/11/1996	4	0	00:00:06	6	2014	1996	18	1		M	6.34	2
07/05/2014	12/12/2012	6	0	00:00:26	26	2014	2012	2	0		F
07/05/2014	07/22/2004	5	0	00:00:09	9	2014	2004	10	1		M	3.694	1
07/05/2014	1992	8	0	00:00:02	2	2014	1992	22	1		M	5.889	2
07/05/2014	07/17/2003	10	0	00:00:07	7	2014	2003	11	1	1	F	5.472	2
07/05/2014	07/17/2003	10	0	00:00:05	5	2014	2003	11	1	1	F	5.472	2
07/05/2014	09/02/2009	12	0	00:00:10	10	2014	2009	5	0		M
07/05/2014	09/02/2009	12	0	00:00:01	1	2014	2009	5	0		M
07/05/2014	09/02/2009	12	0	00:00:05	5	2014	2009	5	0		M
07/05/2014	08/04/2012	15	0	00:00:09	9	2014	2012	2	0		M
07/05/2014	08/04/2012	15	0	00:00:16	16	2014	2012	2	0		M
07/06/2014	12/30/2007	16	1	00:00:10	10	2014	2007	7	0		F
07/06/2014	12/30/2007	16	0	00:00:11	11	2014	2007	7	0		F
07/06/2014	12/30/2007	16	0	00:00:01	1	2014	2007	7	0		F
07/06/2014	12/30/2007	16	0	00:00:19	19	2014	2007	7	0		F
07/06/2014	12/30/2007	16	0	00:00:10	10	2014	2007	7	0		F
07/06/2014	12/30/2007	16	0	00:00:03	3	2014	2007	7	0		F
07/06/2014	12/30/2007	16	0	00:00:04	4	2014	2007	7	0		F
07/07/2014	08/11/1996	4	0	00:00:13	13	2014	1996	18	1		M	6.34	2
07/07/2014	08/11/1996	4	0	00:00:37	37	2014	1996	18	1		M	6.34	2
07/07/2014	08/11/1996	4	0	00:00:33	33	2014	1996	18	1		M	6.34	2
07/07/2014	12/12/2012	6	0	00:00:49	49	2014	2012	2	0		F
07/07/2014	12/12/2012	6	0	00:00:29	29	2014	2012	2	0		F
07/07/2014	12/12/2012	6	0	00:00:10	10	2014	2012	2	0		F
07/07/2014	12/12/2012	6	0	00:00:11	11	2014	2012	2	0		F
07/07/2014	1992	8	0	00:00:15	15	2014	1992	22	1		M	5.889	2
07/07/2014	1992	8	0	00:00:21	21	2014	1992	22	1		M	5.889	2
07/07/2014	1992	8	0	00:00:15	15	2014	1992	22	1		M	5.889	2
07/07/2014	10/19/2001	7	0	00:00:25	25	2014	2001	13	1	1	F	6.003	2
07/07/2014	10/19/2001	7	1	00:00:07	7	2014	2001	13	1	1	F	6.003	2
07/07/2014	10/19/2001	7	1	00:00:46	46	2014	2001	13	1	1	F	6.003	2
07/07/2014	12/01/2003	13	0	00:00:11	11	2014	2003	11	1	1	F	4.597	2
07/07/2014	07/17/2003	10	1	00:00:51	51	2014	2003	11	1	1	F	5.472	2
07/07/2014	09/02/2009	12	0	00:00:03	3	2014	2009	5	0		M
07/07/2014	09/02/2009	12	1	00:00:02	2	2014	2009	5	0		M
07/07/2014	08/04/2012	15	0	00:00:04	4	2014	2012	2	0		M
07/07/2014	10/10/1993	19	1	00:00:14	14	2014	1993	21	1	3	F	6.722	3
07/07/2014	10/10/1993	19	0	00:00:13	13	2014	1993	21	1	3	F	6.722	3
07/08/2014	12/12/2012	6	0	00:00:07	7	2014	2012	2	0		F
07/08/2014	12/12/2012	6	0	00:00:07	7	2014	2012	2	0		F
07/08/2014	12/12/2012	6	0	00:00:32	32	2014	2012	2	0		F
07/08/2014	12/12/2012	6	0	00:00:14	14	2014	2012	2	0		F
07/08/2014	07/22/2004	5	0	00:00:27	27	2014	2004	10	1		M	3.694	1
07/08/2014	07/22/2004	5	0	00:01:10	70	2014	2004	10	1		M	3.694	1
07/08/2014	07/22/2004	5	0	00:00:24	24	2014	2004	10	1		M	3.694	1
07/08/2014	07/22/2004	5	0	00:00:15	15	2014	2004	10	1		M	3.694	1
07/08/2014	07/22/2004	5	0	00:00:14	14	2014	2004	10	1		M	3.694	1
07/08/2014	1992	8	0	00:00:11	11	2014	1992	22	1		M	5.889	2
07/08/2014	10/19/2001	7	1	00:00:03	3	2014	2001	13	1	1	F	6.003	2
07/08/2014	10/19/2001	7	0	00:01:13	73	2014	2001	13	1	1	F	6.003	2
07/08/2014	10/19/2001	7	0	00:00:35	35	2014	2001	13	1	1	F	6.003	2
07/08/2014	10/19/2001	7	0	00:00:32	32	2014	2001	13	1	1	F	6.003	2
07/08/2014	10/19/2001	7	0	00:00:26	26	2014	2001	13	1	1	F	6.003	2
07/08/2014	10/19/2001	7	0	00:00:48	48	2014	2001	13	1	1	F	6.003	2
07/08/2014	10/19/2001	7	0	00:00:30	30	2014	2001	13	1	1	F	6.003	2
07/08/2014	12/01/2003	13	0	00:00:14	14	2014	2003	11	1	1	F	4.597	2
07/08/2014	12/01/2003	13	0	00:00:08	8	2014	2003	11	1	1	F	4.597	2
07/08/2014	12/01/2003	13	0	00:00:11	11	2014	2003	11	1	1	F	4.597	2
07/08/2014	12/01/2003	13	1	00:00:04	4	2014	2003	11	1	1	F	4.597	2
07/08/2014	09/02/2009	12	0	00:00:07	7	2014	2009	5	0		M
07/08/2014	09/02/2009	12	0	00:01:00	60	2014	2009	5	0		M
07/08/2014	09/02/2009	12	0	00:00:57	57	2014	2009	5	0		M
07/08/2014	09/02/2009	12	0	00:00:03	3	2014	2009	5	0		M
07/08/2014	09/02/2009	12	0	00:00:06	6	2014	2009	5	0		M
07/08/2014	09/02/2009	12	1	00:00:03	3	2014	2009	5	0		M
07/08/2014	09/02/2009	12	1	00:00:03	3	2014	2009	5	0		M
07/08/2014	09/02/2009	12	1	00:00:03	3	2014	2009	5	0		M
07/08/2014	09/02/2009	12	0	00:00:15	15	2014	2009	5	0		M
07/08/2014	09/02/2009	12	0	00:00:09	9	2014	2009	5	0		M
07/08/2014	09/02/2009	12	0	00:00:04	4	2014	2009	5	0		M
07/08/2014	09/02/2009	12	0	00:00:21	21	2014	2009	5	0		M
07/08/2014	09/02/2009	12	0	00:00:07	7	2014	2009	5	0		M
07/08/2014	09/02/2009	12	0	00:00:02	2	2014	2009	5	0		M
07/08/2014	12/30/2007	16	1	00:00:05	5	2014	2007	7	0		F
07/08/2014	12/30/2007	16	0	00:00:39	39	2014	2007	7	0		F
07/09/2014	08/11/1996	4	0	00:00:05	5	2014	1996	18	1		M	6.34	2
07/09/2014	1992	8	0	00:00:12	12	2014	1992	22	1		M	5.889	2
07/09/2014	1992	8	0	00:00:07	7	2014	1992	22	1		M	5.889	2
07/09/2014	09/02/2009	12	0	00:00:02	2	2014	2009	5	0		M
07/09/2014	09/02/2009	12	0	00:00:16	16	2014	2009	5	0		M
07/09/2014	09/02/2009	12	1	00:00:02	2	2014	2009	5	0		M
07/09/2014	09/02/2009	12	0	00:00:09	9	2014	2009	5	0		M
07/09/2014	09/02/2009	12	0	00:00:09	9	2014	2009	5	0		M
07/09/2014	09/02/2009	12	0	00:00:06	6	2014	2009	5	0		M
07/09/2014	12/30/2007	16	1	00:00:03	3	2014	2007	7	0		F
07/10/2014	08/11/1996	4	0	00:00:42	42	2014	1996	18	1		M	6.34	2
07/10/2014	08/11/1996	4	0	00:00:44	44	2014	1996	18	1		M	6.34	2
07/10/2014	07/22/2004	5	0	00:00:20	20	2014	2004	10	1		M	3.694	1
07/10/2014	07/22/2004	5	0	00:00:23	23	2014	2004	10	1		M	3.694	1
07/10/2014	07/22/2004	5	0	00:00:11	11	2014	2004	10	1		M	3.694	1
07/10/2014	07/22/2004	5	0	00:00:25	25	2014	2004	10	1		M	3.694	1
07/10/2014	07/22/2004	5	0	00:00:34	34	2014	2004	10	1		M	3.694	1
07/10/2014	07/22/2004	5	0	00:00:07	7	2014	2004	10	1		M	3.694	1
07/10/2014	07/22/2004	5	0	00:00:14	14	2014	2004	10	1		M	3.694	1
07/10/2014	07/22/2004	5	0	00:01:30	90	2014	2004	10	1		M	3.694	1
07/10/2014	07/22/2004	5	0	00:00:20	20	2014	2004	10	1		M	3.694	1
07/10/2014	07/22/2004	5	1	00:00:06	6	2014	2004	10	1		M	3.694	1
07/10/2014	1992	8	0	00:00:09	9	2014	1992	22	1		M	5.889	2
07/10/2014	1992	8	0	00:00:17	17	2014	1992	22	1		M	5.889	2
07/10/2014	1992	8	0	00:01:18	78	2014	1992	22	1		M	5.889	2
07/10/2014	1992	8	0	00:00:42	42	2014	1992	22	1		M	5.889	2
07/10/2014	1992	8	0	00:00:18	18	2014	1992	22	1		M	5.889	2
07/10/2014	1992	8	0	00:00:10	10	2014	1992	22	1		M	5.889	2
07/10/2014	03/18/2006	14	0	00:00:02	2	2014	2006	8	0		M
07/10/2014	12/01/2003	13	0	00:00:20	20	2014	2003	11	1	1	F	4.597	2
07/10/2014	12/01/2003	13	0	00:00:40	40	2014	2003	11	1	1	F	4.597	2
07/10/2014	12/01/2003	13	0	00:00:52	52	2014	2003	11	1	1	F	4.597	2
07/10/2014	12/01/2003	13	0	00:00:20	20	2014	2003	11	1	1	F	4.597	2
07/10/2014	12/01/2003	13	0	00:00:52	52	2014	2003	11	1	1	F	4.597	2
07/10/2014	12/01/2003	13	1	00:00:06	6	2014	2003	11	1	1	F	4.597	2
07/10/2014	09/02/2009	12	0	00:00:25	25	2014	2009	5	0		M
07/10/2014	08/04/2012	15	0	00:00:03	3	2014	2012	2	0		M
07/10/2014	08/04/2012	15	1	00:00:03	3	2014	2012	2	0		M
07/10/2014	08/04/2012	15	0	00:00:23	23	2014	2012	2	0		M
07/10/2014	12/30/2007	16	0	00:00:13	13	2014	2007	7	0		F
07/10/2014	12/30/2007	16	1	00:00:01	1	2014	2007	7	0		F
07/10/2014	12/30/2007	16	0	00:00:05	5	2014	2007	7	0		F
07/10/2014	12/30/2007	16	0	00:00:02	2	2014	2007	7	0		F
07/10/2014	10/10/1993	19	0	00:00:32	32	2014	1993	21	1	3	F	6.722	3
07/10/2014	10/10/1993	19	0	00:02:00	120	2014	1993	21	1	3	F	6.722	3
07/10/2014	10/10/1993	19	0	00:00:10	10	2014	1993	21	1	3	F	6.722	3
07/11/2014	12/01/2003	13	1	00:00:07	7	2014	2003	11	1	1	F	4.597	2
07/12/2014	08/11/1996	4	0	00:01:21	81	2014	1996	18	1		M	6.34	2
07/12/2014	08/11/1996	4	0	00:00:07	7	2014	1996	18	1		M	6.34	2
07/12/2014	12/12/2012	6	0	00:00:11	11	2014	2012	2	0		F
07/12/2014	07/22/2004	5	0	00:00:12	12	2014	2004	10	1		M	3.694	1
07/12/2014	07/22/2004	5	0	00:00:08	8	2014	2004	10	1		M	3.694	1
07/12/2014	07/22/2004	5	0	00:00:10	10	2014	2004	10	1		M	3.694	1
07/12/2014	1992	8	0	00:00:12	12	2014	1992	22	1		M	5.889	2
07/12/2014	1992	8	0	00:00:19	19	2014	1992	22	1		M	5.889	2
07/12/2014	1992	8	0	00:00:05	5	2014	1992	22	1		M	5.889	2
07/12/2014	12/01/2003	13	0	00:00:14	14	2014	2003	11	1	1	F	4.597	2
07/12/2014	12/01/2003	13	0	00:00:23	23	2014	2003	11	1	1	F	4.597	2
07/12/2014	07/17/2003	10	0	00:00:40	40	2014	2003	11	1	1	F	5.472	2
07/12/2014	07/17/2003	10	0	00:00:12	12	2014	2003	11	1	1	F	5.472	2
07/12/2014	09/02/2009	12	1	00:00:02	2	2014	2009	5	0		M
07/12/2014	09/02/2009	12	0	00:00:09	9	2014	2009	5	0		M
07/12/2014	09/02/2009	12	1	00:00:03	3	2014	2009	5	0		M
07/12/2014	08/04/2012	15	0	00:00:07	7	2014	2012	2	0		M
07/12/2014	08/04/2012	15	0	00:00:21	21	2014	2012	2	0		M
07/12/2014	12/30/2007	16	1	00:00:11	11	2014	2007	7	0		F
07/12/2014	12/30/2007	16	1	00:00:06	6	2014	2007	7	0		F
07/12/2014	12/30/2007	16	0	00:00:02	2	2014	2007	7	0		F
07/12/2014	12/30/2007	16	0	00:00:12	12	2014	2007	7	0		F
07/12/2014	12/30/2007	16	0	00:00:17	17	2014	2007	7	0		F
07/12/2014	12/30/2007	16	1	00:00:06	6	2014	2007	7	0		F
07/12/2014	12/30/2007	16	0	00:00:11	11	2014	2007	7	0		F
07/12/2014	10/10/1993	19	1	00:00:04	4	2014	1993	21	1	3	F	6.722	3
07/12/2014	10/10/1993	19	0	00:00:28	28	2014	1993	21	1	3	F	6.722	3
07/15/2014	09/17/1991	1	0	00:00:10	10	2014	1991	23	1		M	3.514	1
07/15/2014	09/17/1991	1	1	00:00:02	2	2014	1991	23	1		M	3.514	1
07/15/2014	09/17/1991	1	0	00:00:02	2	2014	1991	23	1		M	3.514	1
07/15/2014	06/17/1968	2	1	00:00:11	11	2014	1968	46	1	3	F	5.5	2
07/15/2014	06/17/1968	2	1	00:00:20	20	2014	1968	46	1	3	F	5.5	2
07/15/2014	08/11/1996	4	0	00:00:09	9	2014	1996	18	1		M	6.34	2
07/15/2014	08/11/1996	4	0	00:00:19	19	2014	1996	18	1		M	6.34	2
07/15/2014	08/11/1996	4	0	00:00:10	10	2014	1996	18	1		M	6.34	2
07/15/2014	08/11/1996	4	0	00:00:18	18	2014	1996	18	1		M	6.34	2
07/15/2014	08/11/1996	4	0	00:00:57	57	2014	1996	18	1		M	6.34	2
07/15/2014	08/11/1996	4	0	00:00:12	12	2014	1996	18	1		M	6.34	2
07/15/2014	12/12/2012	6	0	00:00:06	6	2014	2012	2	0		F
07/15/2014	07/22/2004	5	0	00:00:11	11	2014	2004	10	1		M	3.694	1
07/15/2014	07/22/2004	5	0	00:00:25	25	2014	2004	10	1		M	3.694	1
07/15/2014	07/22/2004	5	1	00:00:13	13	2014	2004	10	1		M	3.694	1
07/15/2014	07/22/2004	5	0	00:00:20	20	2014	2004	10	1		M	3.694	1
07/15/2014	07/22/2004	5	0	00:00:28	28	2014	2004	10	1		M	3.694	1
07/15/2014	07/22/2004	5	0	00:00:24	24	2014	2004	10	1		M	3.694	1
07/15/2014	07/22/2004	5	0	00:00:41	41	2014	2004	10	1		M	3.694	1
07/15/2014	07/22/2004	5	0	00:00:08	8	2014	2004	10	1		M	3.694	1
07/15/2014	09/02/2009	12	1	00:00:03	3	2014	2009	5	0		M
07/15/2014	08/04/2012	15	0	00:00:06	6	2014	2012	2	0		M
07/15/2014	12/30/2007	16	1	00:00:02	2	2014	2007	7	0		F
07/15/2014	12/19/1985	18	0	00:00:05	5	2014	1985	29	1	2	F	6.948	3
07/15/2014	10/10/1993	19	1	00:00:02	2	2014	1993	21	1	3	F	6.722	3
07/15/2014	10/10/1993	19	1	00:00:02	2	2014	1993	21	1	3	F	6.722	3
07/16/2014	08/11/1996	4	0	00:00:09	9	2014	1996	18	1		M	6.34	2
07/16/2014	12/12/2012	6	1	00:00:05	5	2014	2012	2	0		F
07/16/2014	07/22/2004	5	0	00:00:30	30	2014	2004	10	1		M	3.694	1
07/16/2014	07/22/2004	5	0	00:00:07	7	2014	2004	10	1		M	3.694	1
07/16/2014	07/22/2004	5	0	00:00:11	11	2014	2004	10	1		M	3.694	1
07/16/2014	07/22/2004	5	0	00:00:12	12	2014	2004	10	1		M	3.694	1
07/16/2014	07/22/2004	5	0	00:00:18	18	2014	2004	10	1		M	3.694	1
07/16/2014	1992	8	0	00:00:03	3	2014	1992	22	1		M	5.889	2
07/16/2014	1992	8	0	00:00:07	7	2014	1992	22	1		M	5.889	2
07/16/2014	03/18/2006	14	0	00:00:12	12	2014	2006	8	0		M
07/16/2014	12/01/2003	13	0	00:00:05	5	2014	2003	11	1	1	F	4.597	2
07/16/2014	09/02/2009	12	0	00:00:04	4	2014	2009	5	0		M
07/16/2014	09/02/2009	12	0	00:00:15	15	2014	2009	5	0		M
07/16/2014	09/02/2009	12	0	00:00:13	13	2014	2009	5	0		M
07/16/2014	09/02/2009	12	0	00:00:06	6	2014	2009	5	0		M
07/16/2014	09/02/2009	12	0	00:00:19	19	2014	2009	5	0		M
07/16/2014	09/02/2009	12	0	00:00:06	6	2014	2009	5	0		M
07/16/2014	09/02/2009	12	0	00:00:16	16	2014	2009	5	0		M
07/16/2014	09/02/2009	12	0	00:00:09	9	2014	2009	5	0		M
07/16/2014	08/04/2012	15	0	00:02:21	141	2014	2012	2	0		M
07/16/2014	12/30/2007	16	0	00:00:04	4	2014	2007	7	0		F
07/16/2014	12/30/2007	16	1	00:00:07	7	2014	2007	7	0		F
07/17/2014	07/22/2004	5	0	00:00:02	2	2014	2004	10	1		M	3.694	1
07/17/2014	08/04/2012	15	0	00:00:06	6	2014	2012	2	0		M
07/17/2014	12/30/2007	16	0	00:00:17	17	2014	2007	7	0		F
07/17/2014	12/30/2007	16	0	00:00:26	26	2014	2007	7	0		F
07/17/2014	12/30/2007	16	0	00:00:02	2	2014	2007	7	0		F
04/15/2018	07/17/2003	10	1	00:00:02	2	2018	2003	15	1	1	F	5.682	2
04/15/2018	05/27/2015	11	0	00:00:05	5	2018	2015	3	0		M
04/15/2018	06/17/1968	2	1	00:00:03	3	2018	1968	50	1	1	F	5.364	2
04/15/2018	12/01/2003	13	1	00:00:03	3	2018	2003	15	1	1	F	5.005	2
04/15/2018	09/21/2014	17	0	00:00:04	4	2018	2014	4	0		F
04/15/2018	06/17/1968	2	0	00:00:09	9	2018	1968	50	1	1	F	5.364	2
04/15/2018	12/01/2003	13	1	00:00:08	8	2018	2003	15	1	1	F	5.005	2
04/15/2018	12/01/2003	13	0	00:00:34	34	2018	2003	15	1	1	F	5.005	2
04/15/2018	07/27/2001	3	0	00:00:26	26	2018	2001	17	1		M	5.359	2
04/15/2018	07/27/2001	3	0	00:00:10	10	2018	2001	17	1		M	5.359	2
04/15/2018	08/11/1996	4	0	00:00:15	15	2018	1996	22	1		M	5.106	2
04/15/2018	10/10/1993	19	1	00:00:17	17	2018	1993	25	1	1	F	5.131	2
04/15/2018	08/11/1996	4	0	00:00:11	11	2018	1996	22	1		M	5.106	2
04/15/2018	07/17/2003	10	0	00:00:06	6	2018	2003	15	1	1	F	5.682	2
04/15/2018	07/17/2003	10	0	00:00:30	31	2018	2003	15	1	1	F	5.682	2
04/15/2018	08/11/1996	4	0	00:00:05	5	2018	1996	22	1		M	5.106	2
04/15/2018	08/11/1996	4	0	00:00:10	10	2018	1996	22	1		M	5.106	2
04/15/2018	10/19/2001	7	0	00:00:11	11	2018	2001	17	1	1	F	6.005	3
04/15/2018	10/19/2001	7	0	00:00:04	4	2018	2001	17	1	1	F	6.005	3
04/15/2018	10/19/2001	7	0	00:00:16	16	2018	2001	17	1	1	F	6.005	3
04/15/2018	10/10/1993	19	0	00:00:03	3	2018	1993	25	1	1	F	5.131	2
04/15/2018	07/27/2001	3	0	00:00:04	4	2018	2001	17	1		M	5.359	2
04/15/2018	10/19/2001	7	0	00:00:04	4	2018	2001	17	1	1	F	6.005	3
04/15/2018	10/19/2001	7	0	00:00:01	1	2018	2001	17	1	1	F	6.005	3
04/15/2018	10/19/2001	7	0	00:00:06	6	2018	2001	17	1	1	F	6.005	3
04/15/2018	10/19/2001	7	1	00:00:03	3	2018	2001	17	1	1	F	6.005	3
04/15/2018	10/19/2001	7	1	00:00:03	3	2018	2001	17	1	1	F	6.005	3
04/15/2018	08/11/1996	4	0	00:00:33	33	2018	1996	22	1		M	5.106	2
04/15/2018	08/11/1996	4	0	00:00:08	8	2018	1996	22	1		M	5.106	2
04/15/2018	08/11/1996	4	0	00:00:07	7	2018	1996	22	1		M	5.106	2
04/15/2018	06/17/1968	2	0	00:00:07	7	2018	1968	50	1	1	F	5.364	2
04/15/2018	08/11/1996	4	0	00:00:10	10	2018	1996	22	1		M	5.106	2
04/15/2018	08/11/1996	4	0	00:00:06	6	2018	1996	22	1		M	5.106	2
04/15/2018	06/17/1968	2	1	00:00:02	2	2018	1968	50	1	1	F	5.364	2
04/15/2018	07/14/2014	21	1	00:00:04	4	2018	2014	4	0		F
04/15/2018	08/11/1996	4	0	00:00:02	2	2018	1996	22	1		M	5.106	2
04/15/2018	08/11/1996	4	0	00:00:03	3	2018	1996	22	1		M	5.106	2
04/15/2018	10/19/2001	7	1	00:00:02	2	2018	2001	17	1	1	F	6.005	3
04/15/2018	10/19/2001	7	1	00:00:06	6	2018	2001	17	1	1	F	6.005	3
04/15/2018	08/11/1996	4	0	00:00:13	13	2018	1996	22	1		M	5.106	2
04/15/2018	08/11/1996	4	0	00:00:16	16	2018	1996	22	1		M	5.106	2
04/15/2018	12/01/2003	13	0	00:00:17	17	2018	2003	15	1	1	F	5.005	2
04/15/2018	06/17/1968	2	1	00:00:11	11	2018	1968	50	1	1	F	5.364	2
04/15/2018	12/12/2012	6	0	00:00:44	44	2018	2012	6	0		F
04/15/2018	08/11/1996	4	0	00:00:02	2	2018	1996	22	1		M	5.106	2
04/15/2018	05/27/2015	11	0	00:00:13	13	2018	2015	3	0		M
04/15/2018	07/17/2003	10	1	00:00:11	11	2018	2003	15	1	1	F	5.682	2
04/15/2018	07/14/2014	21	0	00:00:19	19	2018	2014	4	0		F
04/15/2018	07/14/2014	21	0	00:00:09	9	2018	2014	4	0		F
04/15/2018	07/14/2014	21	0	00:00:05	5	2018	2014	4	0		F
04/15/2018	07/17/2003	10	0	00:00:05	5	2018	2003	15	1	1	F	5.682	2
04/15/2018	07/17/2003	10	0	00:00:18	18	2018	2003	15	1	1	F	5.682	2
04/15/2018	07/14/2014	21	0	00:00:29	29	2018	2014	4	0		F
04/15/2018	07/14/2014	21	0	00:00:03	3	2018	2014	4	0		F
04/15/2018	12/12/2012	6	0	00:00:07	7	2018	2012	6	0		F
04/15/2018	12/12/2012	6	0	00:00:10	10	2018	2012	6	0		F
04/15/2018	07/14/2014	21	0	00:00:38	38	2018	2014	4	0		F
04/15/2018	07/14/2014	21	0	00:00:24	24	2018	2014	4	0		F
04/15/2018	06/17/1968	2	0	00:00:27	27	2018	1968	50	1	1	F	5.364	2
04/15/2018	12/12/2012	6	0	00:00:12	12	2018	2012	6	0		F
04/15/2018	07/14/2014	21	0	00:00:05	5	2018	2014	4	0		F
04/15/2018	07/14/2014	21	1	00:00:02	2	2018	2014	4	0		F
04/15/2018	12/12/2012	6	0	00:00:21	21	2018	2012	6	0		F
04/15/2018	10/19/2001	7	1	00:00:04	4	2018	2001	17	1	1	F	6.005	3
04/15/2018	07/14/2014	21	0	00:00:02	2	2018	2014	4	0		F
04/15/2018	07/14/2014	21	0	00:00:30	30	2018	2014	4	0		F
04/15/2018	08/07/2009	20	1	00:00:08	8	2018	2009	9	1	2	F	4.273	2
04/15/2018	08/07/2009	20	1	00:00:04	4	2018	2009	9	1	2	F	4.273	2
04/15/2018	08/07/2009	20	0	00:00:15	15	2018	2009	9	1	2	F	4.273	2
04/15/2018	07/22/2004	5	0	00:00:15	15	2018	2004	14	1		M	3.707	1
04/15/2018	07/22/2004	5	0	00:00:29	29	2018	2004	14	1		M	3.707	1
04/15/2018	08/11/1996	4	0	00:01:11	71	2018	1996	22	1		M	5.106	2
04/15/2018	08/11/1996	4	0	00:00:08	8	2018	1996	22	1		M	5.106	2
04/15/2018	10/19/2001	7	1	00:00:07	7	2018	2001	17	1	1	F	6.005	3
04/15/2018	12/12/2012	6	0	00:00:04	4	2018	2012	6	0		F
04/15/2018	12/12/2012	6	0	00:00:09	9	2018	2012	6	0		F
04/15/2018	12/12/2012	6	0	00:00:06	6	2018	2012	6	0		F
04/15/2018	10/19/2001	7	0	00:00:04	4	2018	2001	17	1	1	F	6.005	3
04/15/2018	10/19/2001	7	0	00:00:13	13	2018	2001	17	1	1	F	6.005	3
04/15/2018	08/11/1996	4	0	00:00:13	13	2018	1996	22	1		M	5.106	2
04/15/2018	09/02/2009	12	0	00:00:08	8	2018	2009	9	1		M	3.581	1
04/15/2018	09/02/2009	12	0	00:00:14	14	2018	2009	9	1		M	3.581	1
04/15/2018	08/07/2009	20	1	00:00:08	8	2018	2009	9	1	2	F	4.273	2
04/15/2018	07/14/2014	21	1	00:00:20	20	2018	2014	4	0		F
04/15/2018	07/14/2014	21	1	00:00:06	6	2018	2014	4	0		F
04/15/2018	07/22/2004	5	0	00:00:33	33	2018	2004	14	1		M	3.707	1
04/15/2018	09/02/2009	12	0	00:00:13	13	2018	2009	9	1		M	3.581	1
04/15/2018	09/02/2009	12	0	00:01:09	69	2018	2009	9	1		M	3.581	1
04/15/2018	09/02/2009	12	0	00:00:19	19	2018	2009	9	1		M	3.581	1
04/15/2018	07/22/2004	5	0	00:01:03	63	2018	2004	14	1		M	3.707	1
04/15/2018	07/22/2004	5	0	00:01:20	80	2018	2004	14	1		M	3.707	1
04/15/2018	12/01/2003	13	0	00:01:00	60	2018	2003	15	1	1	F	5.005	2
04/15/2018	09/02/2009	12	0	00:00:11	11	2018	2009	9	1		M	3.581	1
04/15/2018	09/02/2009	12	0	00:00:18	18	2018	2009	9	1		M	3.581	1
04/15/2018	08/07/2009	20	0	00:00:17	17	2018	2009	9	1	2	F	4.273	2
04/15/2018	07/14/2014	21	0	00:00:34	34	2018	2014	4	0		F
04/15/2018	09/02/2009	12	0	00:00:41	41	2018	2009	9	1		M	3.581	1
04/15/2018	09/02/2009	12	0	00:00:07	7	2018	2009	9	1		M	3.581	1
04/15/2018	12/01/2003	13	0	00:00:10	10	2018	2003	15	1	1	F	5.005	2
04/15/2018	07/14/2014	21	1	00:00:04	4	2018	2014	4	0		F
04/15/2018	08/07/2009	20	1	00:00:03	3	2018	2009	9	1	2	F	4.273	2
04/15/2018	07/14/2014	21	0	00:00:43	43	2018	2014	4	0		F
04/15/2018	07/14/2014	21	0	00:00:02	2	2018	2014	4	0		F
04/15/2018	07/14/2014	21	0	00:00:04	4	2018	2014	4	0		F
04/15/2018	07/14/2014	21	0	00:00:02	2	2018	2014	4	0		F
04/15/2018	12/01/2003	13	1	00:00:01	1	2018	2003	15	1	1	F	5.005	2
04/15/2018	12/01/2003	13	1	00:00:08	8	2018	2003	15	1	1	F	5.005	2
04/16/2018	05/27/2015	11	0	00:00:07	7	2018	2015	3	0		M
04/16/2018	07/27/2001	3	0	00:00:02	2	2018	2001	17	1		M	5.359	2
04/17/2018	12/01/2003	13	1	00:00:42	42	2018	2003	15	1	1	F	5.005	2
04/17/2018	12/01/2003	13	1	00:00:05	5	2018	2003	15	1	1	F	5.005	2
04/17/2018	12/12/2012	6	1	00:00:28	28	2018	2012	6	0		F
04/17/2018	07/14/2014	21	1	00:00:24	24	2018	2014	4	0		F
04/17/2018	12/19/1985	18	0	00:00:04	4	2018	1985	33	1	1	F	5.788	3
04/17/2018	08/07/2009	20	1	00:00:03	3	2018	2009	9	1	2	F	4.273	2
04/17/2018	07/22/2004	5	0	00:00:03	3	2018	2004	14	1		M	3.707	1
04/17/2018	08/04/2012	15	0	00:00:50	50	2018	2012	6	0		M
04/17/2018	08/04/2012	15	0	00:02:34	154	2018	2012	6	0		M
04/17/2018	08/04/2012	15	0	00:00:04	4	2018	2012	6	0		M
04/17/2018	08/07/2009	20	1	00:00:06	6	2018	2009	9	1	2	F	4.273	2
04/17/2018	10/10/1993	19	1	00:00:02	2	2018	1993	25	1	1	F	5.131	2
04/17/2018	08/04/2012	15	0	00:01:07	67	2018	2012	6	0		M
04/17/2018	05/27/2015	11	0	00:00:18	18	2018	2015	3	0		M
04/17/2018	09/21/2014	17	0	00:00:03	3	2018	2014	4	0		F
04/17/2018	12/12/2012	6	0	00:02:37	157	2018	2012	6	0		F
04/17/2018	12/12/2012	6	0	00:00:13	13	2018	2012	6	0		F
04/17/2018	07/14/2014	21	0	00:00:19	19	2018	2014	4	0		F
04/17/2018	07/14/2014	21	0	00:00:18	18	2018	2014	4	0		F
04/17/2018	07/14/2014	21	0	00:00:03	3	2018	2014	4	0		F
04/17/2018	07/14/2014	21	0	00:00:10	10	2018	2014	4	0		F
04/17/2018	07/14/2014	21	0	00:00:03	3	2018	2014	4	0		F
04/18/2018	09/21/2014	17	1	00:00:08	8	2018	2014	4	0		F
04/19/2018	08/07/2009	20	0	00:00:02	2	2018	2009	9	1	2	F	4.273	2
04/19/2018	08/07/2009	20	1	00:00:02	2	2018	2009	9	1	2	F	4.273	2
04/19/2018	08/04/2012	15	1	00:00:06	6	2018	2012	6	0		M
04/19/2018	08/04/2012	15	1	00:00:10	10	2018	2012	6	0		M
04/19/2018	08/04/2012	15	1	00:00:06	6	2018	2012	6	0		M
04/19/2018	08/11/1996	4	0	00:00:09	9	2018	1996	22	1		M	5.106	2
04/19/2018	08/11/1996	4	0	00:00:01	1	2018	1996	22	1		M	5.106	2
04/19/2018	08/11/1996	4	0	00:00:02	2	2018	1996	22	1		M	5.106	2
04/19/2018	08/11/1996	4	0	00:00:02	2	2018	1996	22	1		M	5.106	2
04/19/2018	10/10/1993	19	0	00:00:02	2	2018	1993	25	1	1	F	5.131	2
04/19/2018	10/10/1993	19	0	00:00:07	7	2018	1993	25	1	1	F	5.131	2
04/19/2018	10/10/1993	19	0	00:00:09	9	2018	1993	25	1	1	F	5.131	2
04/19/2018	07/27/2001	3	0	00:00:03	3	2018	2001	17	1		M	5.359	2
04/19/2018	05/27/2015	11	0	00:00:09	9	2018	2015	3	0		M
04/19/2018	08/11/1996	4	0	00:00:10	10	2018	1996	22	1		M	5.106	2
04/19/2018	08/11/1996	4	0	00:00:10	10	2018	1996	22	1		M	5.106	2
04/19/2018	08/11/1996	4	0	00:00:58	58	2018	1996	22	1		M	5.106	2
04/19/2018	08/04/2012	15	0	00:00:28	28	2018	2012	6	0		M
04/19/2018	10/10/1993	19	0	00:00:04	4	2018	1993	25	1	1	F	5.131	2
04/19/2018	10/10/1993	19	0	00:00:07	7	2018	1993	25	1	1	F	5.131	2
04/19/2018	05/27/2015	11	0	00:00:21	21	2018	2015	3	0		M
04/19/2018	06/17/1968	2	1	00:00:09	9	2018	1968	50	1	1	F	5.364	2
04/19/2018	06/17/1968	2	1	00:00:10	10	2018	1968	50	1	1	F	5.364	2
04/19/2018	06/17/1968	2	1	00:00:06	6	2018	1968	50	1	1	F	5.364	2
04/19/2018	06/17/1968	2	1	00:00:04	4	2018	1968	50	1	1	F	5.364	2
04/19/2018	09/21/2014	17	0	00:00:03	3	2018	2014	4	0		F
04/19/2018	09/21/2014	17	0	00:00:02	2	2018	2014	4	0		F
04/19/2018	12/12/2012	6	1	00:00:02	2	2018	2012	6	0		F
04/19/2018	12/12/2012	6	0	00:00:02	2	2018	2012	6	0		F
04/19/2018	12/12/2012	6	0	00:00:09	9	2018	2012	6	0		F
04/19/2018	08/04/2012	15	0	00:00:17	17	2018	2012	6	0		M
04/19/2018	07/27/2001	3	0	00:00:09	9	2018	2001	17	1		M	5.359	2
04/19/2018	07/27/2001	3	0	00:00:31	31	2018	2001	17	1		M	5.359	2
04/19/2018	08/11/1996	4	0	00:00:14	14	2018	1996	22	1		M	5.106	2
04/19/2018	08/11/1996	4	0	00:00:13	13	2018	1996	22	1		M	5.106	2
04/19/2018	08/11/1996	4	0	00:00:04	4	2018	1996	22	1		M	5.106	2
04/19/2018	07/14/2014	21	0	00:00:10	10	2018	2014	4	0		F
04/19/2018	07/14/2014	21	0	00:00:28	28	2018	2014	4	0		F
04/21/2018	10/19/2001	7	1	00:00:05	5	2018	2001	17	1	1	F	6.005	3
04/21/2018	10/19/2001	7	1	00:00:02	2	2018	2001	17	1	1	F	6.005	3
04/21/2018	09/21/2014	17	0	00:00:04	4	2018	2014	4	0		F
04/21/2018	10/19/2001	7	0	00:00:11	11	2018	2001	17	1	1	F	6.005	3
04/21/2018	12/01/2003	13	0	00:00:02	2	2018	2003	15	1	1	F	5.005	2
04/21/2018	12/01/2003	13	1	00:00:36	37	2018	2003	15	1	1	F	5.005	2
04/21/2018	07/14/2014	21	0	00:00:19	19	2018	2014	4	0		F
04/21/2018	07/14/2014	21	0	00:00:03	3	2018	2014	4	0		F
04/21/2018	09/21/2014	17	1	00:00:13	13	2018	2014	4	0		F
04/21/2018	09/21/2014	17	1	00:00:02	2	2018	2014	4	0		F
04/21/2018	09/21/2014	17	1	00:00:06	6	2018	2014	4	0		F
04/22/2018	10/10/1993	19	0	00:00:05	5	2018	1993	25	1	1	F	5.131	2
04/22/2018	10/10/1993	19	1	00:00:07	7	2018	1993	25	1	1	F	5.131	2
04/22/2018	07/14/2014	21	0	00:00:05	5	2018	2014	4	0		F
04/22/2018	07/14/2014	21	0	00:00:03	3	2018	2014	4	0		F
04/22/2018	07/14/2014	21	1	00:00:04	4	2018	2014	4	0		F
04/22/2018	06/17/1968	2	1	00:00:06	6	2018	1968	50	1	1	F	5.364	2
04/22/2018	06/17/1968	2	0	00:00:11	11	2018	1968	50	1	1	F	5.364	2
04/22/2018	06/17/1968	2	0	00:00:19	19	2018	1968	50	1	1	F	5.364	2
04/22/2018	07/22/2004	5	0	00:00:02	2	2018	2004	14	1		M	3.707	1
04/22/2018	09/21/2014	17	1	00:00:08	8	2018	2014	4	0		F
04/23/2018	07/22/2004	5	0	00:00:04	4	2018	2004	14	1		M	3.707	1
04/23/2018	08/04/2012	15	1	00:00:01	1	2018	2012	6	0		M
04/23/2018	08/11/1996	4	0	00:00:01	1	2018	1996	22	1		M	5.106	2
04/23/2018	08/11/1996	4	0	00:00:02	2	2018	1996	22	1		M	5.106	2
04/23/2018	08/11/1996	4	0	00:00:06	6	2018	1996	22	1		M	5.106	2
04/23/2018	07/14/2014	21	0	00:00:02	2	2018	2014	4	0		F
04/23/2018	10/10/1993	19	0	00:00:04	4	2018	1993	25	1	1	F	5.131	2
04/23/2018	10/10/1993	19	0	00:00:02	2	2018	1993	25	1	1	F	5.131	2
04/23/2018	10/10/1993	19	0	00:00:03	3	2018	1993	25	1	1	F	5.131	2
04/23/2018	06/17/1968	2	1	00:00:04	4	2018	1968	50	1	1	F	5.364	2
04/23/2018	10/19/2001	7	1	00:00:09	9	2018	2001	17	1	1	F	6.005	3
04/23/2018	10/19/2001	7	1	00:00:04	4	2018	2001	17	1	1	F	6.005	3
04/23/2018	10/19/2001	7	0	00:00:05	5	2018	2001	17	1	1	F	6.005	3
04/23/2018	10/19/2001	7	0	00:00:15	15	2018	2001	17	1	1	F	6.005	3
04/23/2018	10/19/2001	7	0	00:00:07	7	2018	2001	17	1	1	F	6.005	3
04/23/2018	12/01/2003	13	0	00:00:03	3	2018	2003	15	1	1	F	5.005	2
04/23/2018	08/04/2012	15	0	00:00:08	8	2018	2012	6	0		M
04/23/2018	10/10/1993	19	0	00:00:03	3	2018	1993	25	1	1	F	5.131	2
04/23/2018	10/10/1993	19	0	00:00:11	11	2018	1993	25	1	1	F	5.131	2
04/23/2018	10/10/1993	19	0	00:00:07	7	2018	1993	25	1	1	F	5.131	2
04/23/2018	10/10/1993	19	1	00:00:05	5	2018	1993	25	1	1	F	5.131	2
04/23/2018	10/10/1993	19	1	00:00:01	1	2018	1993	25	1	1	F	5.131	2
04/23/2018	10/19/2001	7	0	00:00:08	8	2018	2001	17	1	1	F	6.005	3
04/23/2018	10/19/2001	7	0	00:00:55	55	2018	2001	17	1	1	F	6.005	3
04/23/2018	08/11/1996	4	0	00:00:22	22	2018	1996	22	1		M	5.106	2
04/23/2018	06/17/1968	2	1	00:00:10	10	2018	1968	50	1	1	F	5.364	2
04/23/2018	05/27/2015	11	0	00:00:05	5	2018	2015	3	0		M
04/23/2018	05/27/2015	11	0	00:00:08	8	2018	2015	3	0		M
04/23/2018	05/27/2015	11	0	00:00:02	2	2018	2015	3	0		M
04/23/2018	10/10/1993	19	1	00:00:05	5	2018	1993	25	1	1	F	5.131	2
04/23/2018	10/10/1993	19	1	00:00:02	2	2018	1993	25	1	1	F	5.131	2
04/23/2018	10/19/2001	7	1	00:00:03	3	2018	2001	17	1	1	F	6.005	3
04/23/2018	10/19/2001	7	1	00:00:05	5	2018	2001	17	1	1	F	6.005	3
04/23/2018	10/19/2001	7	1	00:00:11	11	2018	2001	17	1	1	F	6.005	3
04/23/2018	10/19/2001	7	0	00:00:08	8	2018	2001	17	1	1	F	6.005	3
04/23/2018	10/19/2001	7	0	00:00:03	3	2018	2001	17	1	1	F	6.005	3
04/23/2018	05/27/2015	11	0	00:00:06	6	2018	2015	3	0		M
04/23/2018	10/19/2001	7	1	00:00:04	4	2018	2001	17	1	1	F	6.005	3
04/23/2018	10/19/2001	7	1	00:00:14	14	2018	2001	17	1	1	F	6.005	3
04/23/2018	10/19/2001	7	1	00:00:01	1	2018	2001	17	1	1	F	6.005	3
04/23/2018	10/19/2001	7	1	00:00:04	4	2018	2001	17	1	1	F	6.005	3
04/23/2018	10/19/2001	7	1	00:00:03	3	2018	2001	17	1	1	F	6.005	3
04/23/2018	10/19/2001	7	1	00:00:11	11	2018	2001	17	1	1	F	6.005	3
04/23/2018	10/19/2001	7	1	00:00:04	4	2018	2001	17	1	1	F	6.005	3
04/23/2018	10/10/1993	19	0	00:00:20	20	2018	1993	25	1	1	F	5.131	2
04/23/2018	06/17/1968	2	0	00:00:11	11	2018	1968	50	1	1	F	5.364	2
04/23/2018	10/19/2001	7	1	00:00:02	2	2018	2001	17	1	1	F	6.005	3
04/23/2018	10/19/2001	7	1	00:00:05	5	2018	2001	17	1	1	F	6.005	3
04/23/2018	10/10/1993	19	1	00:00:11	11	2018	1993	25	1	1	F	5.131	2
04/23/2018	10/10/1993	19	1	00:00:02	2	2018	1993	25	1	1	F	5.131	2
04/23/2018	08/07/2009	20	1	00:00:09	9	2018	2009	9	1	2	F	4.273	2
04/23/2018	06/17/1968	2	0	00:00:17	17	2018	1968	50	1	1	F	5.364	2
04/23/2018	10/19/2001	7	1	00:00:06	6	2018	2001	17	1	1	F	6.005	3
04/23/2018	10/19/2001	7	1	00:00:01	1	2018	2001	17	1	1	F	6.005	3
04/23/2018	10/19/2001	7	1	00:00:06	6	2018	2001	17	1	1	F	6.005	3
04/23/2018	08/11/1996	4	0	00:00:06	6	2018	1996	22	1		M	5.106	2
04/23/2018	08/11/1996	4	0	00:00:06	6	2018	1996	22	1		M	5.106	2
04/23/2018	10/19/2001	7	1	00:00:10	10	2018	2001	17	1	1	F	6.005	3
04/23/2018	10/19/2001	7	1	00:00:03	3	2018	2001	17	1	1	F	6.005	3
04/23/2018	10/19/2001	7	1	00:00:02	2	2018	2001	17	1	1	F	6.005	3
04/23/2018	10/10/1993	19	1	00:00:05	5	2018	1993	25	1	1	F	5.131	2
04/23/2018	07/27/2001	3	0	00:00:10	10	2018	2001	17	1		M	5.359	2
04/23/2018	10/19/2001	7	0	00:00:09	9	2018	2001	17	1	1	F	6.005	3
04/23/2018	05/27/2015	11	0	00:00:05	5	2018	2015	3	0		M
04/23/2018	05/27/2015	11	0	00:00:03	3	2018	2015	3	0		M
04/23/2018	10/19/2001	7	1	00:00:05	5	2018	2001	17	1	1	F	6.005	3
04/23/2018	10/19/2001	7	0	00:00:14	14	2018	2001	17	1	1	F	6.005	3
04/23/2018	10/19/2001	7	0	00:00:08	8	2018	2001	17	1	1	F	6.005	3
04/23/2018	05/27/2015	11	0	00:00:05	5	2018	2015	3	0		M
04/23/2018	05/27/2015	11	0	00:00:03	3	2018	2015	3	0		M
04/23/2018	05/27/2015	11	0	00:00:03	3	2018	2015	3	0		M
04/23/2018	12/12/2012	6	0	00:00:02	2	2018	2012	6	0		F
04/23/2018	09/21/2014	17	1	00:00:02	2	2018	2014	4	0		F
04/23/2018	10/10/1993	19	0	00:00:03	3	2018	1993	25	1	1	F	5.131	2
04/23/2018	10/10/1993	19	0	00:00:03	3	2018	1993	25	1	1	F	5.131	2
04/23/2018	08/11/1996	4	0	00:00:11	11	2018	1996	22	1		M	5.106	2
04/23/2018	05/27/2015	11	1	00:00:02	2	2018	2015	3	0		M
04/23/2018	08/07/2009	20	0	00:00:17	17	2018	2009	9	1	2	F	4.273	2
04/23/2018	06/17/1968	2	1	00:00:02	2	2018	1968	50	1	1	F	5.364	2
04/23/2018	10/19/2001	7	1	00:00:02	2	2018	2001	17	1	1	F	6.005	3
04/23/2018	12/12/2012	6	1	00:00:02	2	2018	2012	6	0		F
04/24/2018	10/10/1993	19	0	00:00:05	5	2018	1993	25	1	1	F	5.131	2
04/24/2018	05/27/2015	11	0	00:00:02	2	2018	2015	3	0		M
04/24/2018	09/21/2014	17	0	00:00:04	4	2018	2014	4	0		F
04/24/2018	09/21/2014	17	0	00:00:02	2	2018	2014	4	0		F
04/24/2018	09/21/2014	17	0	00:00:04	4	2018	2014	4	0		F
04/24/2018	10/10/1993	19	1	00:00:04	4	2018	1993	25	1	1	F	5.131	2
04/24/2018	08/04/2012	15	1	00:00:02	2	2018	2012	6	0		M
04/24/2018	08/07/2009	20	1	00:00:01	1	2018	2009	9	1	2	F	4.273	2
04/24/2018	08/07/2009	20	1	00:00:01	1	2018	2009	9	1	2	F	4.273	2
04/24/2018	08/07/2009	20	1	00:00:03	3	2018	2009	9	1	2	F	4.273	2
04/24/2018	08/07/2009	20	1	00:00:01	1	2018	2009	9	1	2	F	4.273	2
04/24/2018	08/07/2009	20	1	00:00:07	7	2018	2009	9	1	2	F	4.273	2
04/24/2018	10/10/1993	19	0	00:00:06	6	2018	1993	25	1	1	F	5.131	2
04/24/2018	05/27/2015	11	0	00:00:03	3	2018	2015	3	0		M
04/24/2018	05/27/2015	11	0	00:00:11	11	2018	2015	3	0		M
04/24/2018	09/21/2014	17	0	00:00:07	7	2018	2014	4	0		F
04/24/2018	09/21/2014	17	0	00:00:09	9	2018	2014	4	0		F
04/24/2018	09/21/2014	17	0	00:00:03	3	2018	2014	4	0		F
04/24/2018	08/04/2012	15	0	00:00:07	7	2018	2012	6	0		M
04/24/2018	10/19/2001	7	1	00:00:09	9	2018	2001	17	1	1	F	6.005	3
04/24/2018	10/19/2001	7	1	00:00:06	6	2018	2001	17	1	1	F	6.005	3
04/24/2018	10/19/2001	7	1	00:00:09	9	2018	2001	17	1	1	F	6.005	3
04/24/2018	10/19/2001	7	1	00:00:15	15	2018	2001	17	1	1	F	6.005	3
04/24/2018	10/19/2001	7	1	00:00:11	11	2018	2001	17	1	1	F	6.005	3
04/24/2018	10/19/2001	7	1	00:00:03	3	2018	2001	17	1	1	F	6.005	3
04/24/2018	10/19/2001	7	1	00:00:07	7	2018	2001	17	1	1	F	6.005	3
04/24/2018	04/18/2017	9	0	00:00:08	8	2018	2017	1	0		F
04/24/2018	06/17/1968	2	0	00:00:11	11	2018	1968	50	1	1	F	5.364	2
04/24/2018	10/19/2001	7	1	00:00:08	8	2018	2001	17	1	1	F	6.005	3
04/24/2018	09/21/2014	17	1	00:00:02	2	2018	2014	4	0		F
04/24/2018	12/01/2003	13	1	00:00:04	4	2018	2003	15	1	1	F	5.005	2
04/24/2018	10/19/2001	7	1	00:00:05	5	2018	2001	17	1	1	F	6.005	3
04/24/2018	10/19/2001	7	1	00:00:04	4	2018	2001	17	1	1	F	6.005	3
04/24/2018	10/19/2001	7	1	00:00:09	9	2018	2001	17	1	1	F	6.005	3
04/24/2018	12/12/2012	6	0	00:00:03	3	2018	2012	6	0		F
04/24/2018	12/12/2012	6	0	00:00:06	6	2018	2012	6	0		F
04/24/2018	07/22/2004	5	0	00:00:07	7	2018	2004	14	1		M	3.707	1
04/24/2018	04/18/2017	9	0	00:00:06	6	2018	2017	1	0		F
04/24/2018	08/07/2009	20	1	00:00:10	10	2018	2009	9	1	2	F	4.273	2
04/24/2018	08/04/2012	15	1	00:00:02	2	2018	2012	6	0		M
04/24/2018	08/04/2012	15	1	00:00:01	1	2018	2012	6	0		M
04/24/2018	08/04/2012	15	0	00:00:05	5	2018	2012	6	0		M
04/24/2018	08/04/2012	15	0	00:00:02	2	2018	2012	6	0		M
04/24/2018	07/14/2014	21	1	00:00:03	3	2018	2014	4	0		F
04/24/2018	09/21/2014	17	1	00:00:03	3	2018	2014	4	0		F
05/18/2018	08/04/2012	15	0	00:00:13	13	2018	2012	6	0		M
05/18/2018	07/14/2014	21	1	00:00:07	7	2018	2014	4	0		F
05/18/2018	09/21/2014	17	1	00:00:05	5	2018	2014	4	0		F
05/19/2018	10/19/2001	7	0	00:00:02	2	2018	2001	17	1	1	F	6.005	3
05/19/2018	10/19/2001	7	1	00:00:02	2	2018	2001	17	1	1	F	6.005	3
05/19/2018	10/19/2001	7	1	00:00:02	2	2018	2001	17	1	1	F	6.005	3
05/19/2018	10/19/2001	7	1	00:00:06	6	2018	2001	17	1	1	F	6.005	3
05/19/2018	12/12/2012	6	1	00:00:02	2	2018	2012	6	0		F
05/19/2018	12/12/2012	6	1	00:00:09	9	2018	2012	6	0		F
05/19/2018	12/12/2012	6	1	00:00:05	5	2018	2012	6	0		F
05/19/2018	04/18/2017	9	0	00:00:08	8	2018	2017	1	0		F
05/19/2018	04/18/2017	9	0	00:00:04	4	2018	2017	1	0		F
05/19/2018	04/18/2017	9	0	00:00:02	2	2018	2017	1	0		F
05/19/2018	04/18/2017	9	0	00:00:01	1	2018	2017	1	0		F
05/19/2018	04/18/2017	9	0	00:00:06	6	2018	2017	1	0		F
05/19/2018	12/12/2012	6	0	00:00:03	3	2018	2012	6	0		F
05/19/2018	08/04/2012	15	0	00:00:03	3	2018	2012	6	0		M
05/19/2018	08/04/2012	15	0	00:00:10	10	2018	2012	6	0		M
05/19/2018	08/04/2012	15	1	00:00:05	5	2018	2012	6	0		M
05/19/2018	08/04/2012	15	1	00:00:01	1	2018	2012	6	0		M
05/19/2018	04/18/2017	9	0	00:00:12	12	2018	2017	1	0		F
05/19/2018	08/04/2012	15	1	00:00:03	3	2018	2012	6	0		M
05/19/2018	04/18/2017	9	0	00:00:05	5	2018	2017	1	0		F
05/19/2018	08/04/2012	15	1	00:00:02	2	2018	2012	6	0		M
05/19/2018	08/04/2012	15	1	00:00:06	6	2018	2012	6	0		M
05/19/2018	08/07/2009	20	0	00:00:14	14	2018	2009	9	1	1	F	4.273	2
05/19/2018	08/07/2009	20	1	00:00:29	29	2018	2009	9	1	1	F	4.273	2
05/19/2018	07/14/2014	21	0	00:00:03	3	2018	2014	4	0		F
05/19/2018	07/14/2014	21	0	00:00:03	3	2018	2014	4	0		F
05/19/2018	07/14/2014	21	1	00:00:09	9	2018	2014	4	0		F
05/19/2018	08/04/2012	15	0	00:00:15	15	2018	2012	6	0		M
05/19/2018	08/04/2012	15	1	00:00:01	1	2018	2012	6	0		M
05/19/2018	04/18/2017	9	0	00:00:04	4	2018	2017	1	0		F
05/19/2018	07/14/2014	21	0	00:00:03	3	2018	2014	4	0		F
05/19/2018	08/04/2012	15	0	00:00:17	17	2018	2012	6	0		M
05/19/2018	12/01/2003	13	1	00:00:10	10	2018	2003	15	1	1	F	5.005	2
05/19/2018	12/01/2003	13	1	00:00:04	4	2018	2003	15	1	1	F	5.005	2
05/19/2018	08/04/2012	15	0	00:00:05	5	2018	2012	6	0		M
05/19/2018	08/04/2012	15	0	00:00:10	10	2018	2012	6	0		M
05/19/2018	04/18/2017	9	0	00:00:17	17	2018	2017	1	0		F
05/19/2018	12/12/2012	6	0	00:00:11	11	2018	2012	6	0		F
05/19/2018	05/27/2015	11	0	00:00:08	8	2018	2015	3	0		M
05/19/2018	08/04/2012	15	0	00:00:10	10	2018	2012	6	0		M
05/20/2018	08/07/2009	20	1	00:00:07	7	2018	2009	9	1	1	F	4.273	2
05/20/2018	08/07/2009	20	1	00:00:05	5	2018	2009	9	1	1	F	4.273	2
05/20/2018	07/27/2001	3	0	00:00:09	9	2018	2001	17	1		M	5.359	2
05/20/2018	07/27/2001	3	0	00:00:11	11	2018	2001	17	1		M	5.359	2
05/20/2018	07/27/2001	3	0	00:00:08	8	2018	2001	17	1		M	5.359	2
05/20/2018	08/07/2009	20	0	00:00:04	4	2018	2009	9	1	1	F	4.273	2
05/20/2018	08/07/2009	20	0	00:00:09	9	2018	2009	9	1	1	F	4.273	2
05/20/2018	08/04/2012	15	0	00:00:06	6	2018	2012	6	0		M
05/20/2018	10/19/2001	7	1	00:00:02	2	2018	2001	17	1	1	F	6.005	3
05/20/2018	12/01/2003	13	1	00:00:04	4	2018	2003	15	1	1	F	5.005	2
05/20/2018	07/27/2001	3	0	00:00:09	9	2018	2001	17	1		M	5.359	2
05/20/2018	07/27/2001	3	0	00:00:10	10	2018	2001	17	1		M	5.359	2
05/20/2018	07/27/2001	3	0	00:00:05	5	2018	2001	17	1		M	5.359	2
05/20/2018	06/17/1968	2	1	00:00:25	25	2018	1968	50	1	1	F	5.364	2
05/20/2018	08/07/2009	20	0	00:00:05	5	2018	2009	9	1	1	F	4.273	2
05/20/2018	10/19/2001	7	1	00:00:05	5	2018	2001	17	1	1	F	6.005	3
05/20/2018	12/01/2003	13	1	00:00:03	3	2018	2003	15	1	1	F	5.005	2
05/20/2018	08/07/2009	20	1	00:00:03	3	2018	2009	9	1	1	F	4.273	2
05/20/2018	06/17/1968	2	1	00:00:07	7	2018	1968	50	1	1	F	5.364	2
05/20/2018	06/17/1968	2	1	00:00:08	8	2018	1968	50	1	1	F	5.364	2
05/20/2018	08/04/2012	15	1	00:00:05	5	2018	2012	6	0		M
05/20/2018	08/04/2012	15	1	00:00:05	5	2018	2012	6	0		M
05/20/2018	08/04/2012	15	1	00:00:06	6	2018	2012	6	0		M
05/20/2018	09/21/2014	17	0	00:00:02	2	2018	2014	4	0		F
05/20/2018	09/21/2014	17	0	00:00:08	8	2018	2014	4	0		F
05/20/2018	10/19/2001	7	1	00:00:03	3	2018	2001	17	1	1	F	6.005	3
05/20/2018	10/19/2001	7	1	00:00:16	16	2018	2001	17	1	1	F	6.005	3
05/20/2018	10/19/2001	7	0	00:00:08	8	2018	2001	17	1	1	F	6.005	3
05/20/2018	07/17/2003	10	1	00:00:17	17	2018	2003	15	1	1	F	5.682	2
05/20/2018	09/21/2014	17	1	00:00:08	8	2018	2014	4	0		F
05/20/2018	04/18/2017	9	0	00:00:23	23	2018	2017	1	0		F
05/20/2018	04/18/2017	9	0	00:00:10	10	2018	2017	1	0		F
05/20/2018	04/18/2017	9	0	00:00:19	19	2018	2017	1	0		F
05/20/2018	04/18/2017	9	0	00:00:14	14	2018	2017	1	0		F
05/20/2018	04/18/2017	9	0	00:00:06	6	2018	2017	1	0		F
05/20/2018	08/04/2012	15	1	00:00:04	4	2018	2012	6	0		M
05/20/2018	08/04/2012	15	1	00:00:10	10	2018	2012	6	0		M
05/20/2018	08/04/2012	15	1	00:00:07	7	2018	2012	6	0		M
05/20/2018	12/12/2012	6	1	00:00:13	13	2018	2012	6	0		F
05/20/2018	12/12/2012	6	1	00:00:03	3	2018	2012	6	0		F
05/20/2018	08/04/2012	15	0	00:00:05	5	2018	2012	6	0		M
05/20/2018	07/14/2014	21	1	00:00:07	7	2018	2014	4	0		F
05/20/2018	07/14/2014	21	1	00:00:07	7	2018	2014	4	0		F
05/20/2018	07/14/2014	21	0	00:00:04	4	2018	2014	4	0		F
05/20/2018	06/17/1968	2	1	00:00:04	4	2018	1968	50	1	1	F	5.364	2
05/20/2018	08/04/2012	15	1	00:00:03	3	2018	2012	6	0		M
05/20/2018	12/12/2012	6	0	00:00:16	16	2018	2012	6	0		F
05/20/2018	06/17/1968	2	1	00:00:06	6	2018	1968	50	1	1	F	5.364	2
05/20/2018	10/19/2001	7	0	00:00:02	2	2018	2001	17	1	1	F	6.005	3
05/20/2018	12/12/2012	6	1	00:00:03	3	2018	2012	6	0		F
05/20/2018	12/12/2012	6	1	00:00:02	2	2018	2012	6	0		F
05/20/2018	12/12/2012	6	1	00:00:04	4	2018	2012	6	0		F
05/20/2018	10/19/2001	7	0	00:00:03	3	2018	2001	17	1	1	F	6.005	3
05/20/2018	12/12/2012	6	0	00:00:06	6	2018	2012	6	0		F
05/20/2018	12/12/2012	6	0	00:00:26	26	2018	2012	6	0		F
05/20/2018	12/12/2012	6	0	00:00:21	21	2018	2012	6	0		F
05/20/2018	12/12/2012	6	1	00:00:13	13	2018	2012	6	0		F
05/20/2018	07/17/2003	10	0	00:00:10	10	2018	2003	15	1	1	F	5.682	2
05/20/2018	07/17/2003	10	0	00:00:53	53	2018	2003	15	1	1	F	5.682	2
05/20/2018	12/12/2012	6	0	00:00:13	13	2018	2012	6	0		F
05/20/2018	12/12/2012	6	0	00:00:04	4	2018	2012	6	0		F
05/20/2018	08/11/1996	4	0	00:00:04	4	2018	1996	22	1		M	5.106	2
05/20/2018	08/11/1996	4	0	00:00:08	8	2018	1996	22	1		M	5.106	2
05/20/2018	07/17/2003	10	0	00:00:20	20	2018	2003	15	1	1	F	5.682	2
05/20/2018	12/12/2012	6	1	00:00:21	21	2018	2012	6	0		F
05/20/2018	05/27/2015	11	1	00:00:02	2	2018	2015	3	0		M
05/20/2018	08/07/2009	20	1	00:00:20	20	2018	2009	9	1	1	F	4.273	2
05/20/2018	08/04/2012	15	0	00:00:35	35	2018	2012	6	0		M
05/20/2018	08/04/2012	15	1	00:00:06	6	2018	2012	6	0		M
05/20/2018	12/01/2003	13	1	00:00:19	19	2018	2003	15	1	1	F	5.005	2
05/20/2018	07/14/2014	21	1	00:00:35	35	2018	2014	4	0		F
05/20/2018	07/14/2014	21	1	00:00:14	14	2018	2014	4	0		F
05/20/2018	12/12/2012	6	1	00:00:05	5	2018	2012	6	0		F
05/20/2018	05/27/2015	11	0	00:00:07	7	2018	2015	3	0		M
05/20/2018	05/27/2015	11	0	00:00:04	4	2018	2015	3	0		M
05/20/2018	05/27/2015	11	0	00:00:07	7	2018	2015	3	0		M
05/20/2018	05/27/2015	11	0	00:00:03	3	2018	2015	3	0		M
05/20/2018	12/01/2003	13	0	00:00:25	25	2018	2003	15	1	1	F	5.005	2
05/20/2018	07/14/2014	21	1	00:00:08	8	2018	2014	4	0		F
05/22/2018	07/27/2001	3	1	00:00:02	2	2018	2001	17	1		M	5.359	2
05/22/2018	12/12/2012	6	1	00:00:01	1	2018	2012	6	0		F
05/22/2018	12/12/2012	6	1	00:00:03	3	2018	2012	6	0		F
05/22/2018	07/27/2001	3	0	00:00:04	4	2018	2001	17	1		M	5.359	2
05/22/2018	07/27/2001	3	0	00:00:10	10	2018	2001	17	1		M	5.359	2
05/22/2018	07/27/2001	3	0	00:00:42	42	2018	2001	17	1		M	5.359	2
05/22/2018	12/12/2012	6	0	00:00:04	4	2018	2012	6	0		F
05/22/2018	10/19/2001	7	1	00:00:03	3	2018	2001	17	1	1	F	6.005	3
05/22/2018	10/19/2001	7	1	00:00:04	4	2018	2001	17	1	1	F	6.005	3
05/22/2018	10/19/2001	7	1	00:00:09	9	2018	2001	17	1	1	F	6.005	3
05/22/2018	10/19/2001	7	1	00:00:13	13	2018	2001	17	1	1	F	6.005	3
05/22/2018	10/19/2001	7	0	00:00:10	10	2018	2001	17	1	1	F	6.005	3
05/22/2018	10/19/2001	7	0	00:00:08	8	2018	2001	17	1	1	F	6.005	3
05/22/2018	10/19/2001	7	0	00:00:06	6	2018	2001	17	1	1	F	6.005	3
05/22/2018	08/04/2012	15	0	00:00:15	15	2018	2012	6	0		M
05/22/2018	08/04/2012	15	0	00:00:31	31	2018	2012	6	0		M
05/22/2018	08/04/2012	15	0	00:00:13	13	2018	2012	6	0		M
05/22/2018	10/19/2001	7	0	00:00:05	5	2018	2001	17	1	1	F	6.005	3
05/22/2018	10/19/2001	7	0	00:00:12	12	2018	2001	17	1	1	F	6.005	3
05/22/2018	10/19/2001	7	0	00:00:08	8	2018	2001	17	1	1	F	6.005	3
05/22/2018	10/19/2001	7	0	00:00:09	9	2018	2001	17	1	1	F	6.005	3
05/22/2018	10/19/2001	7	0	00:00:07	7	2018	2001	17	1	1	F	6.005	3
05/22/2018	10/19/2001	7	0	00:00:03	3	2018	2001	17	1	1	F	6.005	3
05/22/2018	10/19/2001	7	0	00:00:01	1	2018	2001	17	1	1	F	6.005	3
05/22/2018	10/19/2001	7	1	00:00:03	3	2018	2001	17	1	1	F	6.005	3
05/22/2018	12/12/2012	6	0	00:00:01	1	2018	2012	6	0		F
05/22/2018	12/01/2003	13	1	00:00:02	2	2018	2003	15	1	1	F	5.005	2
05/22/2018	10/19/2001	7	0	00:00:05	5	2018	2001	17	1	1	F	6.005	3
05/22/2018	10/19/2001	7	0	00:00:32	32	2018	2001	17	1	1	F	6.005	3
05/22/2018	10/19/2001	7	0	00:00:04	4	2018	2001	17	1	1	F	6.005	3
05/22/2018	12/12/2012	6	0	00:00:23	23	2018	2012	6	0		F
05/22/2018	07/14/2014	21	0	00:00:05	5	2018	2014	4	0		F
05/22/2018	07/14/2014	21	0	00:00:06	6	2018	2014	4	0		F
05/22/2018	07/27/2001	3	0	00:00:30	30	2018	2001	17	1		M	5.359	2
05/22/2018	08/04/2012	15	1	00:00:04	4	2018	2012	6	0		M
05/22/2018	08/04/2012	15	1	00:00:05	5	2018	2012	6	0		M
05/22/2018	08/04/2012	15	1	00:00:01	1	2018	2012	6	0		M
05/22/2018	08/04/2012	15	1	00:00:05	5	2018	2012	6	0		M
05/22/2018	10/19/2001	7	0	00:00:06	6	2018	2001	17	1	1	F	6.005	3
05/22/2018	10/19/2001	7	0	00:00:04	4	2018	2001	17	1	1	F	6.005	3
05/22/2018	10/19/2001	7	0	00:00:28	28	2018	2001	17	1	1	F	6.005	3
05/22/2018	08/04/2012	15	0	00:00:10	10	2018	2012	6	0		M
05/22/2018	10/19/2001	7	1	00:00:04	4	2018	2001	17	1	1	F	6.005	3
05/22/2018	07/27/2001	3	0	00:02:19	139	2018	2001	17	1		M	5.359	2
05/22/2018	10/19/2001	7	0	00:00:05	5	2018	2001	17	1	1	F	6.005	3
05/22/2018	10/19/2001	7	0	00:00:11	11	2018	2001	17	1	1	F	6.005	3
05/22/2018	10/19/2001	7	1	00:00:06	6	2018	2001	17	1	1	F	6.005	3
05/22/2018	10/19/2001	7	1	00:00:51	51	2018	2001	17	1	1	F	6.005	3
05/22/2018	10/19/2001	7	0	00:00:17	17	2018	2001	17	1	1	F	6.005	3
05/22/2018	10/19/2001	7	0	00:00:17	17	2018	2001	17	1	1	F	6.005	3
05/22/2018	07/27/2001	3	0	00:03:00	180	2018	2001	17	1		M	5.359	2
05/22/2018	08/04/2012	15	1	00:00:06	6	2018	2012	6	0		M
05/22/2018	08/04/2012	15	1	00:00:06	6	2018	2012	6	0		M
05/22/2018	10/19/2001	7	0	00:00:03	3	2018	2001	17	1	1	F	6.005	3
05/22/2018	10/19/2001	7	0	00:00:13	13	2018	2001	17	1	1	F	6.005	3
05/22/2018	10/19/2001	7	0	00:00:04	4	2018	2001	17	1	1	F	6.005	3
05/22/2018	10/19/2001	7	1	00:00:03	3	2018	2001	17	1	1	F	6.005	3
05/22/2018	08/04/2012	15	0	00:00:39	39	2018	2012	6	0		M
05/22/2018	08/04/2012	15	0	00:00:12	12	2018	2012	6	0		M
05/22/2018	10/19/2001	7	0	00:00:20	20	2018	2001	17	1	1	F	6.005	3
05/22/2018	10/19/2001	7	1	00:00:10	10	2018	2001	17	1	1	F	6.005	3
05/22/2018	10/19/2001	7	1	00:00:05	5	2018	2001	17	1	1	F	6.005	3
05/22/2018	10/19/2001	7	1	00:00:17	17	2018	2001	17	1	1	F	6.005	3
05/22/2018	10/19/2001	7	0	00:00:06	6	2018	2001	17	1	1	F	6.005	3
05/22/2018	12/12/2012	6	0	00:00:04	4	2018	2012	6	0		F
05/22/2018	12/12/2012	6	1	00:00:01	1	2018	2012	6	0		F
05/22/2018	07/27/2001	3	0	00:00:30	30	2018	2001	17	1		M	5.359	2
05/22/2018	12/12/2012	6	0	00:00:07	7	2018	2012	6	0		F
05/22/2018	12/12/2012	6	0	00:00:04	4	2018	2012	6	0		F
05/22/2018	12/12/2012	6	0	00:00:03	3	2018	2012	6	0		F
05/22/2018	12/12/2012	6	0	00:00:06	6	2018	2012	6	0		F
05/22/2018	10/19/2001	7	0	00:00:39	39	2018	2001	17	1	1	F	6.005	3
05/22/2018	08/04/2012	15	1	00:00:11	11	2018	2012	6	0		M
05/22/2018	08/04/2012	15	0	00:00:18	18	2018	2012	6	0		M
05/22/2018	10/19/2001	7	0	00:00:16	16	2018	2001	17	1	1	F	6.005	3
05/22/2018	10/19/2001	7	1	00:00:38	38	2018	2001	17	1	1	F	6.005	3
05/22/2018	12/01/2003	13	0	00:00:08	8	2018	2003	15	1	1	F	5.005	2
05/22/2018	10/19/2001	7	0	00:00:12	12	2018	2001	17	1	1	F	6.005	3
05/22/2018	10/19/2001	7	0	00:00:25	25	2018	2001	17	1	1	F	6.005	3
05/22/2018	12/12/2012	6	0	00:00:07	7	2018	2012	6	0		F
05/22/2018	12/12/2012	6	0	00:00:10	10	2018	2012	6	0		F
05/22/2018	12/12/2012	6	0	00:00:13	13	2018	2012	6	0		F
05/22/2018	08/07/2009	20	0	00:00:02	2	2018	2009	9	1	1	F	4.273	2
05/22/2018	08/07/2009	20	0	00:00:09	9	2018	2009	9	1	1	F	4.273	2
05/22/2018	12/19/1985	18	0	00:00:38	38	2018	1985	33	1	1	F	5.788	3
05/22/2018	10/19/2001	7	1	00:00:21	21	2018	2001	17	1	1	F	6.005	3
05/22/2018	10/19/2001	7	1	00:00:01	1	2018	2001	17	1	1	F	6.005	3
05/22/2018	08/04/2012	15	0	00:00:29	29	2018	2012	6	0		M
05/22/2018	10/19/2001	7	1	00:00:07	7	2018	2001	17	1	1	F	6.005	3
05/22/2018	07/14/2014	21	0	00:00:30	30	2018	2014	4	0		F
05/22/2018	07/22/2004	5	0	00:00:02	2	2018	2004	14	1		M	3.707	1
05/22/2018	07/22/2004	5	0	00:00:31	31	2018	2004	14	1		M	3.707	1
05/22/2018	10/19/2001	7	0	00:00:25	25	2018	2001	17	1	1	F	6.005	3
05/22/2018	10/19/2001	7	0	00:00:43	43	2018	2001	17	1	1	F	6.005	3
05/22/2018	10/19/2001	7	0	00:00:04	4	2018	2001	17	1	1	F	6.005	3
05/22/2018	10/19/2001	7	1	00:00:13	13	2018	2001	17	1	1	F	6.005	3
05/22/2018	10/19/2001	7	1	00:00:56	56	2018	2001	17	1	1	F	6.005	3
05/22/2018	12/01/2003	13	1	00:00:07	7	2018	2003	15	1	1	F	5.005	2
05/22/2018	12/01/2003	13	1	00:00:10	10	2018	2003	15	1	1	F	5.005	2
05/22/2018	09/21/2014	17	0	00:00:05	5	2018	2014	4	0		F
05/22/2018	10/19/2001	7	0	00:00:36	36	2018	2001	17	1	1	F	6.005	3
05/22/2018	10/19/2001	7	1	00:00:05	5	2018	2001	17	1	1	F	6.005	3
05/22/2018	10/19/2001	7	1	00:00:02	2	2018	2001	17	1	1	F	6.005	3
05/22/2018	10/19/2001	7	1	00:00:09	9	2018	2001	17	1	1	F	6.005	3
05/22/2018	12/01/2003	13	0	00:00:29	29	2018	2003	15	1	1	F	5.005	2
05/22/2018	10/19/2001	7	0	00:00:05	5	2018	2001	17	1	1	F	6.005	3
05/22/2018	10/19/2001	7	0	00:00:07	7	2018	2001	17	1	1	F	6.005	3
05/22/2018	12/12/2012	6	1	00:00:12	12	2018	2012	6	0		F
05/22/2018	12/12/2012	6	1	00:00:09	9	2018	2012	6	0		F
05/22/2018	12/12/2012	6	1	00:00:06	6	2018	2012	6	0		F
05/22/2018	10/19/2001	7	0	00:00:19	19	2018	2001	17	1	1	F	6.005	3
05/22/2018	10/19/2001	7	0	00:00:20	20	2018	2001	17	1	1	F	6.005	3
05/22/2018	10/19/2001	7	0	00:00:16	16	2018	2001	17	1	1	F	6.005	3
05/22/2018	12/12/2012	6	0	00:00:14	14	2018	2012	6	0		F
05/22/2018	12/12/2012	6	0	00:00:39	39	2018	2012	6	0		F
05/22/2018	10/19/2001	7	1	00:00:05	5	2018	2001	17	1	1	F	6.005	3
05/22/2018	10/19/2001	7	1	00:00:02	2	2018	2001	17	1	1	F	6.005	3
05/22/2018	10/19/2001	7	1	00:00:38	38	2018	2001	17	1	1	F	6.005	3
05/22/2018	10/19/2001	7	1	00:00:24	24	2018	2001	17	1	1	F	6.005	3
05/22/2018	08/04/2012	15	1	00:00:12	12	2018	2012	6	0		M
05/22/2018	12/12/2012	6	1	00:00:21	21	2018	2012	6	0		F
05/22/2018	12/12/2012	6	1	00:00:01	1	2018	2012	6	0		F
05/22/2018	12/12/2012	6	0	00:00:06	6	2018	2012	6	0		F
05/22/2018	10/19/2001	7	0	00:00:06	6	2018	2001	17	1	1	F	6.005	3
05/22/2018	10/19/2001	7	0	00:00:03	3	2018	2001	17	1	1	F	6.005	3
05/22/2018	10/19/2001	7	0	00:00:11	11	2018	2001	17	1	1	F	6.005	3
05/22/2018	08/07/2009	20	1	00:00:09	9	2018	2009	9	1	1	F	4.273	2
05/22/2018	10/19/2001	7	1	00:00:02	2	2018	2001	17	1	1	F	6.005	3
05/22/2018	09/21/2014	17	0	00:00:05	5	2018	2014	4	0		F
05/22/2018	08/04/2012	15	0	00:00:33	33	2018	2012	6	0		M
05/22/2018	10/19/2001	7	0	00:00:05	5	2018	2001	17	1	1	F	6.005	3
05/22/2018	07/27/2001	3	0	00:00:29	29	2018	2001	17	1		M	5.359	2
05/22/2018	07/27/2001	3	0	00:00:21	21	2018	2001	17	1		M	5.359	2
05/22/2018	10/19/2001	7	0	00:00:04	4	2018	2001	17	1	1	F	6.005	3
05/22/2018	12/12/2012	6	1	00:00:06	6	2018	2012	6	0		F
05/22/2018	12/12/2012	6	0	00:00:14	14	2018	2012	6	0		F
05/22/2018	12/01/2003	13	1	00:00:03	3	2018	2003	15	1	1	F	5.005	2
05/22/2018	07/27/2001	3	0	00:01:43	103	2018	2001	17	1		M	5.359	2
05/22/2018	08/07/2009	20	1	00:00:03	3	2018	2009	9	1	1	F	4.273	2
05/22/2018	08/07/2009	20	1	00:00:02	2	2018	2009	9	1	1	F	4.273	2
05/22/2018	08/07/2009	20	0	00:00:07	7	2018	2009	9	1	1	F	4.273	2
05/22/2018	08/07/2009	20	1	00:00:02	2	2018	2009	9	1	1	F	4.273	2
05/22/2018	08/07/2009	20	0	00:00:02	2	2018	2009	9	1	1	F	4.273	2
05/22/2018	07/27/2001	3	0	00:01:02	62	2018	2001	17	1		M	5.359	2
05/22/2018	07/27/2001	3	0	00:00:16	16	2018	2001	17	1		M	5.359	2
05/22/2018	07/27/2001	3	0	00:00:53	54	2018	2001	17	1		M	5.359	2
05/22/2018	08/07/2009	20	0	00:00:29	29	2018	2009	9	1	1	F	4.273	2
05/22/2018	12/01/2003	13	1	00:00:05	5	2018	2003	15	1	1	F	5.005	2
05/22/2018	10/19/2001	7	0	00:00:15	15	2018	2001	17	1	1	F	6.005	3
05/22/2018	10/19/2001	7	0	00:00:10	10	2018	2001	17	1	1	F	6.005	3
05/22/2018	08/07/2009	20	1	00:00:09	9	2018	2009	9	1	1	F	4.273	2
05/22/2018	08/04/2012	15	0	00:00:08	8	2018	2012	6	0		M
05/22/2018	07/27/2001	3	0	00:00:25	25	2018	2001	17	1		M	5.359	2
05/22/2018	07/17/2003	10	1	00:00:07	7	2018	2003	15	1	1	F	5.682	2
05/22/2018	07/22/2004	5	0	00:00:04	4	2018	2004	14	1		M	3.707	1
05/22/2018	05/27/2015	11	0	00:00:05	5	2018	2015	3	0		M
05/22/2018	05/27/2015	11	0	00:00:03	3	2018	2015	3	0		M
05/22/2018	05/27/2015	11	0	00:00:14	14	2018	2015	3	0		M
05/22/2018	05/27/2015	11	0	00:00:02	2	2018	2015	3	0		M
05/22/2018	05/27/2015	11	0	00:00:02	2	2018	2015	3	0		M
05/22/2018	08/04/2012	15	0	00:00:36	36	2018	2012	6	0		M
05/22/2018	08/04/2012	15	0	00:01:05	65	2018	2012	6	0		M
05/22/2018	10/19/2001	7	0	00:00:25	25	2018	2001	17	1	1	F	6.005	3
05/22/2018	08/04/2012	15	0	00:00:58	58	2018	2012	6	0		M
05/22/2018	08/04/2012	15	0	00:00:18	18	2018	2012	6	0		M
05/22/2018	08/04/2012	15	0	00:00:16	16	2018	2012	6	0		M
05/22/2018	08/04/2012	15	0	00:00:06	6	2018	2012	6	0		M
05/22/2018	08/04/2012	15	0	00:00:14	14	2018	2012	6	0		M
05/22/2018	08/11/1996	4	0	00:00:05	5	2018	1996	22	1		M	5.106	2
05/22/2018	05/27/2015	11	0	00:00:22	22	2018	2015	3	0		M
05/22/2018	05/27/2015	11	0	00:00:18	18	2018	2015	3	0		M
05/22/2018	05/27/2015	11	0	00:00:20	20	2018	2015	3	0		M
05/22/2018	05/27/2015	11	0	00:00:04	4	2018	2015	3	0		M
05/22/2018	05/27/2015	11	1	00:00:05	5	2018	2015	3	0		M
05/23/2018	12/12/2012	6	0	00:00:02	2	2018	2012	6	0		F
05/23/2018	12/12/2012	6	0	00:00:10	10	2018	2012	6	0		F
05/23/2018	12/12/2012	6	0	00:00:17	17	2018	2012	6	0		F
05/23/2018	10/19/2001	7	1	00:00:01	1	2018	2001	17	1	2	F	6.005	3
05/23/2018	10/19/2001	7	1	00:00:09	9	2018	2001	17	1	2	F	6.005	3
05/23/2018	10/19/2001	7	1	00:00:27	27	2018	2001	17	1	2	F	6.005	3
05/23/2018	12/12/2012	6	0	00:00:09	9	2018	2012	6	0		F
05/23/2018	12/12/2012	6	0	00:00:07	7	2018	2012	6	0		F
05/23/2018	12/12/2012	6	0	00:00:14	14	2018	2012	6	0		F
05/23/2018	12/12/2012	6	0	00:00:19	19	2018	2012	6	0		F
05/23/2018	12/12/2012	6	0	00:00:06	6	2018	2012	6	0		F
05/23/2018	12/12/2012	6	0	00:00:08	8	2018	2012	6	0		F
05/23/2018	12/12/2012	6	0	00:01:34	94	2018	2012	6	0		F
05/23/2018	12/12/2012	6	0	00:01:03	63	2018	2012	6	0		F
05/23/2018	10/19/2001	7	1	00:00:05	5	2018	2001	17	1	2	F	6.005	3
05/23/2018	10/19/2001	7	1	00:00:33	33	2018	2001	17	1	2	F	6.005	3
05/23/2018	10/19/2001	7	1	00:00:32	32	2018	2001	17	1	2	F	6.005	3
05/23/2018	10/19/2001	7	1	00:00:22	22	2018	2001	17	1	2	F	6.005	3
05/23/2018	10/19/2001	7	1	00:00:23	23	2018	2001	17	1	2	F	6.005	3
05/23/2018	10/19/2001	7	1	00:00:02	2	2018	2001	17	1	2	F	6.005	3
05/23/2018	10/19/2001	7	1	00:00:36	36	2018	2001	17	1	2	F	6.005	3
05/23/2018	10/19/2001	7	1	00:00:11	11	2018	2001	17	1	2	F	6.005	3
05/23/2018	10/19/2001	7	1	00:00:03	3	2018	2001	17	1	2	F	6.005	3
05/23/2018	12/12/2012	6	1	00:00:06	6	2018	2012	6	0		F
05/23/2018	12/12/2012	6	1	00:00:08	8	2018	2012	6	0		F
05/23/2018	12/12/2012	6	1	00:00:10	10	2018	2012	6	0		F
05/23/2018	10/19/2001	7	1	00:00:03	3	2018	2001	17	1	2	F	6.005	3
05/23/2018	10/19/2001	7	1	00:00:05	5	2018	2001	17	1	2	F	6.005	3
05/23/2018	10/19/2001	7	1	00:00:34	34	2018	2001	17	1	2	F	6.005	3
05/23/2018	12/12/2012	6	1	00:00:26	26	2018	2012	6	0		F
05/23/2018	12/12/2012	6	1	00:00:05	5	2018	2012	6	0		F
05/23/2018	10/19/2001	7	1	00:00:20	20	2018	2001	17	1	2	F	6.005	3
05/23/2018	10/19/2001	7	1	00:00:15	15	2018	2001	17	1	2	F	6.005	3
05/23/2018	10/19/2001	7	1	00:00:04	4	2018	2001	17	1	2	F	6.005	3
05/23/2018	12/12/2012	6	1	00:00:07	7	2018	2012	6	0		F
05/23/2018	12/12/2012	6	1	00:00:04	4	2018	2012	6	0		F
05/23/2018	12/12/2012	6	1	00:00:05	5	2018	2012	6	0		F
05/23/2018	08/07/2009	20	0	00:00:16	16	2018	2009	9	1	1	F	4.273	2
05/23/2018	08/07/2009	20	1	00:00:23	23	2018	2009	9	1	1	F	4.273	2
05/23/2018	08/04/2012	15	0	00:00:01	1	2018	2012	6	0		M
05/23/2018	08/04/2012	15	0	00:00:03	3	2018	2012	6	0		M
05/23/2018	12/12/2012	6	0	00:00:23	23	2018	2012	6	0		F
05/23/2018	12/12/2012	6	1	00:00:11	11	2018	2012	6	0		F
05/23/2018	12/12/2012	6	0	00:00:40	40	2018	2012	6	0		F
05/23/2018	12/12/2012	6	0	00:00:11	11	2018	2012	6	0		F
05/24/2018	10/19/2001	7	1	00:00:07	7	2018	2001	17	1	2	F	6.005	3
05/24/2018	10/19/2001	7	1	00:00:01	1	2018	2001	17	1	2	F	6.005	3
05/24/2018	10/19/2001	7	1	00:00:04	4	2018	2001	17	1	2	F	6.005	3
05/24/2018	10/19/2001	7	1	00:00:04	4	2018	2001	17	1	2	F	6.005	3
05/24/2018	10/19/2001	7	1	00:00:03	3	2018	2001	17	1	2	F	6.005	3
05/24/2018	10/19/2001	7	1	00:00:02	2	2018	2001	17	1	2	F	6.005	3
05/24/2018	10/19/2001	7	1	00:00:08	8	2018	2001	17	1	2	F	6.005	3
05/24/2018	10/19/2001	7	1	00:00:06	6	2018	2001	17	1	2	F	6.005	3
05/24/2018	10/19/2001	7	1	00:00:05	5	2018	2001	17	1	2	F	6.005	3
05/24/2018	10/19/2001	7	1	00:00:05	5	2018	2001	17	1	2	F	6.005	3
05/24/2018	10/19/2001	7	1	00:00:03	3	2018	2001	17	1	2	F	6.005	3
05/24/2018	10/19/2001	7	1	00:00:15	15	2018	2001	17	1	2	F	6.005	3
05/24/2018	06/17/1968	2	1	00:00:03	3	2018	1968	50	1	1	F	5.364	2
05/24/2018	06/17/1968	2	1	00:00:05	5	2018	1968	50	1	1	F	5.364	2
05/24/2018	06/17/1968	2	1	00:00:05	5	2018	1968	50	1	1	F	5.364	2
05/24/2018	12/12/2012	6	1	00:00:04	4	2018	2012	6	0		F
05/24/2018	08/04/2012	15	0	00:00:16	16	2018	2012	6	0		M
05/24/2018	10/19/2001	7	1	00:00:03	3	2018	2001	17	1	2	F	6.005	3
05/24/2018	06/17/1968	2	0	00:00:45	45	2018	1968	50	1	1	F	5.364	2
05/24/2018	08/04/2012	15	0	00:00:01	1	2018	2012	6	0		M
05/24/2018	09/21/2014	17	1	00:00:04	4	2018	2014	4	0		F
05/24/2018	08/04/2012	15	1	00:00:06	6	2018	2012	6	0		M
05/24/2018	09/21/2014	17	0	00:00:06	6	2018	2014	4	0		F
05/24/2018	12/01/2003	13	1	00:00:05	5	2018	2003	15	1	1	F	5.005	2
05/25/2018	06/17/1968	2	0	00:00:06	6	2018	1968	50	1	1	F	5.364	2
05/25/2018	12/12/2012	6	0	00:00:02	2	2018	2012	6	0		F
05/25/2018	10/19/2001	7	0	00:00:04	4	2018	2001	17	1	2	F	6.005	3
05/25/2018	10/19/2001	7	0	00:00:08	8	2018	2001	17	1	2	F	6.005	3
05/25/2018	10/19/2001	7	0	00:00:06	6	2018	2001	17	1	2	F	6.005	3
05/25/2018	10/19/2001	7	0	00:00:14	14	2018	2001	17	1	2	F	6.005	3
05/25/2018	10/19/2001	7	0	00:00:02	2	2018	2001	17	1	2	F	6.005	3
05/25/2018	07/22/2004	5	0	00:00:05	5	2018	2004	14	1		M	3.707	1
05/25/2018	12/12/2012	6	0	00:00:05	5	2018	2012	6	0		F
05/25/2018	12/12/2012	6	0	00:00:41	41	2018	2012	6	0		F
05/25/2018	10/19/2001	7	1	00:00:25	25	2018	2001	17	1	2	F	6.005	3
05/25/2018	07/27/2001	3	0	00:00:03	3	2018	2001	17	1		M	5.359	2
05/25/2018	12/12/2012	6	1	00:00:06	6	2018	2012	6	0		F
05/25/2018	12/01/2003	13	1	00:00:14	14	2018	2003	15	1	1	F	5.005	2
05/25/2018	08/04/2012	15	1	00:00:11	11	2018	2012	6	0		M
05/25/2018	10/19/2001	7	1	00:00:48	49	2018	2001	17	1	2	F	6.005	3
05/25/2018	10/19/2001	7	1	00:00:40	40	2018	2001	17	1	2	F	6.005	3
05/25/2018	04/18/2017	9	0	00:00:07	7	2018	2017	1	0		F
05/25/2018	12/01/2003	13	1	00:00:15	15	2018	2003	15	1	1	F	5.005	2
05/25/2018	10/19/2001	7	0	00:00:09	9	2018	2001	17	1	2	F	6.005	3
05/26/2018	08/11/1996	4	0	00:00:09	9	2018	1996	22	1		M	5.106	2
05/26/2018	04/18/2017	9	0	00:00:13	13	2018	2017	1	0		F
05/27/2018	08/07/2009	20	1	00:00:04	4	2018	2009	9	1	1	F	4.273	2
05/27/2018	07/22/2004	5	0	00:01:13	73	2018	2004	14	1		M	3.707	1
05/27/2018	10/19/2001	7	1	00:00:03	3	2018	2001	17	1	3	F	6.005	3
05/29/2018	08/11/1996	4	0	00:00:07	7	2018	1996	22	1		M	5.106	2
05/29/2018	08/11/1996	4	0	00:00:05	5	2018	1996	22	1		M	5.106	2
05/29/2018	08/11/1996	4	0	00:00:02	2	2018	1996	22	1		M	5.106	2
05/29/2018	10/19/2001	7	1	00:00:02	2	2018	2001	17	1	3	F	6.005	3
05/29/2018	10/10/1993	19	0	00:00:01	1	2018	1993	25	1	1	F	5.131	2
05/29/2018	10/10/1993	19	0	00:00:04	4	2018	1993	25	1	1	F	5.131	2
05/29/2018	10/10/1993	19	0	00:00:04	4	2018	1993	25	1	1	F	5.131	2
05/29/2018	12/12/2012	6	0	00:00:03	3	2018	2012	6	0		F
05/29/2018	08/11/1996	4	0	00:00:02	2	2018	1996	22	1		M	5.106	2
05/29/2018	08/04/2012	15	0	00:00:18	18	2018	2012	6	0		M
05/29/2018	08/11/1996	4	0	00:00:08	8	2018	1996	22	1		M	5.106	2
05/29/2018	08/11/1996	4	0	00:00:12	12	2018	1996	22	1		M	5.106	2
05/29/2018	08/11/1996	4	0	00:00:08	8	2018	1996	22	1		M	5.106	2
05/29/2018	08/11/1996	4	0	00:00:06	6	2018	1996	22	1		M	5.106	2
05/29/2018	08/04/2012	15	1	00:00:04	4	2018	2012	6	0		M
05/29/2018	07/27/2001	3	0	00:00:15	15	2018	2001	17	1		M	5.359	2
05/29/2018	10/19/2001	7	1	00:00:06	6	2018	2001	17	1	3	F	6.005	3
05/29/2018	08/11/1996	4	0	00:00:05	5	2018	1996	22	1		M	5.106	2
05/29/2018	10/19/2001	7	1	00:00:06	6	2018	2001	17	1	3	F	6.005	3
05/29/2018	10/19/2001	7	1	00:00:03	3	2018	2001	17	1	3	F	6.005	3
05/29/2018	10/19/2001	7	1	00:00:03	3	2018	2001	17	1	3	F	6.005	3
05/29/2018	10/19/2001	7	1	00:00:02	2	2018	2001	17	1	3	F	6.005	3
05/29/2018	08/11/1996	4	0	00:00:05	5	2018	1996	22	1		M	5.106	2
05/29/2018	08/11/1996	4	0	00:00:02	2	2018	1996	22	1		M	5.106	2
05/29/2018	07/27/2001	3	0	00:00:41	41	2018	2001	17	1		M	5.359	2
05/29/2018	10/19/2001	7	1	00:00:08	8	2018	2001	17	1	3	F	6.005	3
05/29/2018	10/19/2001	7	1	00:00:10	10	2018	2001	17	1	3	F	6.005	3
05/29/2018	10/19/2001	7	1	00:00:05	5	2018	2001	17	1	3	F	6.005	3
05/29/2018	10/19/2001	7	1	00:00:03	3	2018	2001	17	1	3	F	6.005	3
05/29/2018	07/27/2001	3	0	00:00:16	16	2018	2001	17	1		M	5.359	2
05/29/2018	07/27/2001	3	0	00:00:25	25	2018	2001	17	1		M	5.359	2
05/29/2018	07/27/2001	3	0	00:00:10	10	2018	2001	17	1		M	5.359	2
05/29/2018	10/19/2001	7	1	00:00:18	18	2018	2001	17	1	3	F	6.005	3
05/29/2018	10/19/2001	7	1	00:00:02	2	2018	2001	17	1	3	F	6.005	3
05/29/2018	10/19/2001	7	1	00:00:02	2	2018	2001	17	1	3	F	6.005	3
05/29/2018	10/19/2001	7	1	00:00:04	4	2018	2001	17	1	3	F	6.005	3
05/29/2018	08/11/1996	4	0	00:00:07	7	2018	1996	22	1		M	5.106	2
05/29/2018	08/11/1996	4	0	00:00:03	3	2018	1996	22	1		M	5.106	2
05/29/2018	08/11/1996	4	0	00:00:07	7	2018	1996	22	1		M	5.106	2
05/29/2018	08/11/1996	4	0	00:00:55	55	2018	1996	22	1		M	5.106	2
05/29/2018	06/17/1968	2	1	00:00:05	5	2018	1968	50	1	1	F	5.364	2
05/29/2018	10/19/2001	7	1	00:00:05	5	2018	2001	17	1	3	F	6.005	3
05/29/2018	10/19/2001	7	1	00:00:08	8	2018	2001	17	1	3	F	6.005	3
05/29/2018	10/19/2001	7	1	00:00:25	25	2018	2001	17	1	3	F	6.005	3
05/29/2018	10/19/2001	7	1	00:00:03	3	2018	2001	17	1	3	F	6.005	3
05/29/2018	10/19/2001	7	1	00:00:03	3	2018	2001	17	1	3	F	6.005	3
05/29/2018	10/19/2001	7	1	00:00:18	18	2018	2001	17	1	3	F	6.005	3
05/29/2018	10/19/2001	7	1	00:00:04	4	2018	2001	17	1	3	F	6.005	3
05/29/2018	10/19/2001	7	1	00:00:02	2	2018	2001	17	1	3	F	6.005	3
05/29/2018	10/19/2001	7	1	00:00:27	27	2018	2001	17	1	3	F	6.005	3
05/29/2018	08/11/1996	4	0	00:00:03	3	2018	1996	22	1		M	5.106	2
05/29/2018	10/19/2001	7	1	00:00:09	9	2018	2001	17	1	3	F	6.005	3
05/29/2018	08/11/1996	4	0	00:00:23	23	2018	1996	22	1		M	5.106	2
05/29/2018	08/11/1996	4	0	00:00:26	26	2018	1996	22	1		M	5.106	2
05/29/2018	08/11/1996	4	0	00:00:06	6	2018	1996	22	1		M	5.106	2
05/29/2018	07/17/2003	10	1	00:00:03	3	2018	2003	15	1	1	F	5.682	2
05/29/2018	07/17/2003	10	1	00:00:10	10	2018	2003	15	1	1	F	5.682	2
05/29/2018	08/11/1996	4	0	00:00:03	3	2018	1996	22	1		M	5.106	2
05/29/2018	08/11/1996	4	0	00:00:03	3	2018	1996	22	1		M	5.106	2
05/29/2018	08/11/1996	4	0	00:00:03	3	2018	1996	22	1		M	5.106	2
05/29/2018	10/19/2001	7	1	00:00:07	7	2018	2001	17	1	3	F	6.005	3
05/29/2018	10/19/2001	7	1	00:00:14	14	2018	2001	17	1	3	F	6.005	3
05/29/2018	08/11/1996	4	0	00:00:29	29	2018	1996	22	1		M	5.106	2
05/29/2018	10/10/1993	19	0	00:00:09	9	2018	1993	25	1	1	F	5.131	2
05/29/2018	10/10/1993	19	0	00:00:19	19	2018	1993	25	1	1	F	5.131	2
05/29/2018	08/04/2012	15	0	00:00:07	7	2018	2012	6	0		M
05/29/2018	08/04/2012	15	1	00:00:10	10	2018	2012	6	0		M
05/29/2018	08/04/2012	15	1	00:00:05	5	2018	2012	6	0		M
05/29/2018	07/14/2014	21	1	00:00:04	4	2018	2014	4	0		F
05/29/2018	07/14/2014	21	0	00:00:16	16	2018	2014	4	0		F
05/29/2018	04/18/2017	9	0	00:00:19	19	2018	2017	1	0		F
05/29/2018	04/18/2017	9	0	00:00:04	4	2018	2017	1	0		F
05/29/2018	04/18/2017	9	0	00:00:11	11	2018	2017	1	0		F
05/29/2018	04/18/2017	9	0	00:00:07	7	2018	2017	1	0		F
05/29/2018	04/18/2017	9	0	00:00:02	2	2018	2017	1	0		F
05/29/2018	08/04/2012	15	1	00:00:07	7	2018	2012	6	0		M
05/29/2018	08/04/2012	15	1	00:00:08	8	2018	2012	6	0		M
05/29/2018	08/04/2012	15	1	00:00:03	3	2018	2012	6	0		M
05/29/2018	10/19/2001	7	1	00:00:06	6	2018	2001	17	1	3	F	6.005	3
05/29/2018	07/27/2001	3	0	00:00:38	38	2018	2001	17	1		M	5.359	2
05/29/2018	08/04/2012	15	0	00:00:06	6	2018	2012	6	0		M
05/29/2018	07/17/2003	10	0	00:00:30	30	2018	2003	15	1	1	F	5.682	2
05/29/2018	08/04/2012	15	1	00:01:40	100	2018	2012	6	0		M
05/29/2018	08/04/2012	15	1	00:00:23	23	2018	2012	6	0		M
05/29/2018	08/11/1996	4	0	00:00:16	16	2018	1996	22	1		M	5.106	2
05/29/2018	07/17/2003	10	1	00:00:17	17	2018	2003	15	1	1	F	5.682	2
05/29/2018	07/17/2003	10	1	00:00:26	26	2018	2003	15	1	1	F	5.682	2
05/29/2018	09/21/2014	17	1	00:00:07	7	2018	2014	4	0		F
05/29/2018	09/21/2014	17	1	00:00:08	8	2018	2014	4	0		F
05/29/2018	09/21/2014	17	1	00:00:02	2	2018	2014	4	0		F
05/29/2018	09/21/2014	17	1	00:00:14	14	2018	2014	4	0		F
05/29/2018	09/21/2014	17	1	00:00:05	5	2018	2014	4	0		F
05/29/2018	08/11/1996	4	0	00:00:23	23	2018	1996	22	1		M	5.106	2
05/29/2018	08/11/1996	4	0	00:00:30	30	2018	1996	22	1		M	5.106	2
05/29/2018	08/11/1996	4	0	00:01:08	68	2018	1996	22	1		M	5.106	2
05/29/2018	09/21/2014	17	0	00:00:09	9	2018	2014	4	0		F
05/29/2018	05/27/2015	11	1	00:00:14	14	2018	2015	3	0		M
05/29/2018	08/11/1996	4	0	00:01:10	70	2018	1996	22	1		M	5.106	2
05/29/2018	10/19/2001	7	0	00:00:17	17	2018	2001	17	1	3	F	6.005	3
05/29/2018	12/12/2012	6	1	00:00:07	7	2018	2012	6	0		F
05/29/2018	12/12/2012	6	0	00:00:09	9	2018	2012	6	0		F
05/30/2018	09/02/2009	12	0	00:00:33	33	2018	2009	9	1		M	3.581	1
05/30/2018	08/07/2009	20	0	00:00:09	9	2018	2009	9	1	1	F	4.273	2
05/30/2018	08/07/2009	20	1	00:00:02	2	2018	2009	9	1	1	F	4.273	2
05/30/2018	12/19/1985	18	0	00:00:40	40	2018	1985	33	1	1	F	5.788	3
05/30/2018	12/19/1985	18	1	00:00:04	4	2018	1985	33	1	1	F	5.788	3
05/30/2018	08/04/2012	15	1	00:00:03	3	2018	2012	6	0		M
05/30/2018	08/04/2012	15	0	00:00:16	16	2018	2012	6	0		M
05/30/2018	04/18/2017	9	0	00:00:03	3	2018	2017	1	0		F
05/30/2018	04/18/2017	9	0	00:00:08	8	2018	2017	1	0		F
05/30/2018	04/18/2017	9	1	00:00:07	7	2018	2017	1	0		F
05/30/2018	08/07/2009	20	0	00:00:02	2	2018	2009	9	1	1	F	4.273	2
05/30/2018	08/07/2009	20	0	00:00:03	3	2018	2009	9	1	1	F	4.273	2
05/30/2018	08/07/2009	20	0	00:00:08	8	2018	2009	9	1	1	F	4.273	2
05/30/2018	12/12/2012	6	0	00:00:11	11	2018	2012	6	0		F
05/30/2018	09/02/2009	12	0	00:00:03	3	2018	2009	9	1		M	3.581	1
05/30/2018	05/27/2015	11	1	00:00:05	5	2018	2015	3	0		M
05/30/2018	05/27/2015	11	0	00:00:03	3	2018	2015	3	0		M
05/30/2018	04/18/2017	9	0	00:00:12	12	2018	2017	1	0		F
05/30/2018	04/18/2017	9	0	00:00:16	16	2018	2017	1	0		F
05/31/2018	10/19/2001	7	1	00:00:03	3	2018	2001	17	1	3	F	6.005	3
05/31/2018	10/19/2001	7	1	00:00:21	21	2018	2001	17	1	3	F	6.005	3
05/31/2018	08/04/2012	15	1	00:00:07	7	2018	2012	6	0		M
05/31/2018	08/04/2012	15	1	00:00:08	8	2018	2012	6	0		M
05/31/2018	10/19/2001	7	1	00:00:35	35	2018	2001	17	1	3	F	6.005	3
05/31/2018	10/19/2001	7	1	00:00:24	24	2018	2001	17	1	3	F	6.005	3
05/31/2018	10/19/2001	7	1	00:00:17	17	2018	2001	17	1	3	F	6.005	3
05/31/2018	10/19/2001	7	1	00:00:09	9	2018	2001	17	1	3	F	6.005	3
05/31/2018	08/04/2012	15	1	00:00:23	23	2018	2012	6	0		M
05/31/2018	08/04/2012	15	1	00:00:14	14	2018	2012	6	0		M
05/31/2018	08/04/2012	15	1	00:00:02	2	2018	2012	6	0		M
05/31/2018	07/14/2014	21	1	00:00:07	7	2018	2014	4	0		F
05/31/2018	07/14/2014	21	1	00:00:09	9	2018	2014	4	0		F
05/31/2018	07/17/2003	10	1	00:00:30	30	2018	2003	15	1	1	F	5.682	2
06/01/2018	08/04/2012	15	1	00:00:05	5	2018	2012	6	0		M
06/01/2018	08/04/2012	15	1	00:00:06	6	2018	2012	6	0		M
06/01/2018	08/04/2012	15	1	00:00:08	8	2018	2012	6	0		M
06/01/2018	08/04/2012	15	0	00:00:14	14	2018	2012	6	0		M
06/01/2018	08/04/2012	15	0	00:00:10	10	2018	2012	6	0		M
06/01/2018	08/04/2012	15	0	00:00:26	26	2018	2012	6	0		M
06/01/2018	08/04/2012	15	0	00:00:13	13	2018	2012	6	0		M
06/01/2018	07/14/2014	21	1	00:00:15	15	2018	2014	4	0		F
06/01/2018	09/21/2014	17	1	00:00:19	19	2018	2014	4	0		F
06/01/2018	07/14/2014	21	1	00:00:18	18	2018	2014	4	0		F
06/01/2018	10/19/2001	7	1	00:00:10	10	2018	2001	17	1	3	F	6.005	3
06/01/2018	10/19/2001	7	1	00:00:14	14	2018	2001	17	1	3	F	6.005	3
06/02/2018	08/11/1996	4	0	00:00:02	2	2018	1996	22	1		M	5.106	2
06/02/2018	10/19/2001	7	1	00:00:04	4	2018	2001	17	1	3	F	6.005	3
06/02/2018	10/19/2001	7	1	00:00:02	2	2018	2001	17	1	3	F	6.005	3
06/02/2018	10/19/2001	7	1	00:00:07	7	2018	2001	17	1	3	F	6.005	3
06/02/2018	08/04/2012	15	1	00:00:25	25	2018	2012	6	0		M
06/02/2018	10/19/2001	7	1	00:00:02	2	2018	2001	17	1	3	F	6.005	3
06/02/2018	10/19/2001	7	1	00:00:02	2	2018	2001	17	1	3	F	6.005	3
06/02/2018	10/19/2001	7	1	00:00:02	2	2018	2001	17	1	3	F	6.005	3
06/02/2018	07/27/2001	3	0	00:00:06	6	2018	2001	17	1		M	5.359	2
06/02/2018	08/11/1996	4	0	00:00:04	4	2018	1996	22	1		M	5.106	2
06/02/2018	10/19/2001	7	1	00:00:02	2	2018	2001	17	1	3	F	6.005	3
06/02/2018	06/17/1968	2	1	00:00:03	3	2018	1968	50	1	1	F	5.364	2
06/02/2018	06/17/1968	2	1	00:00:08	8	2018	1968	50	1	1	F	5.364	2
06/02/2018	06/17/1968	2	1	00:00:01	1	2018	1968	50	1	1	F	5.364	2
06/02/2018	09/21/2014	17	1	00:00:06	6	2018	2014	4	0		F
06/02/2018	09/21/2014	17	0	00:00:18	18	2018	2014	4	0		F
06/02/2018	04/18/2017	9	0	00:00:11	11	2018	2017	1	0		F
06/02/2018	04/18/2017	9	0	00:00:02	2	2018	2017	1	0		F
06/02/2018	04/18/2017	9	0	00:00:15	15	2018	2017	1	0		F
06/02/2018	04/18/2017	9	0	00:00:03	3	2018	2017	1	0		F
06/03/2018	07/14/2014	21	0	00:00:08	8	2018	2014	4	0		F
06/07/2018	07/27/2001	3	0	00:00:04	4	2018	2001	17	1		M	5.359	2
06/07/2018	08/11/1996	4	0	00:00:06	6	2018	1996	22	1		M	5.106	2
06/07/2018	10/10/1993	19	0	00:00:02	2	2018	1993	25	1	1	F	5.131	2
06/07/2018	10/19/2001	7	1	00:00:02	2	2018	2001	17	1	3	F	6.005	3
06/07/2018	10/10/1993	19	0	00:00:03	3	2018	1993	25	1	1	F	5.131	2
06/07/2018	08/11/1996	4	0	00:00:03	3	2018	1996	22	1		M	5.106	2
06/07/2018	10/19/2001	7	1	00:00:01	1	2018	2001	17	1	3	F	6.005	3
06/07/2018	07/27/2001	3	0	00:00:03	3	2018	2001	17	1		M	5.359	2
06/07/2018	07/27/2001	3	0	00:00:08	8	2018	2001	17	1		M	5.359	2
06/07/2018	12/12/2012	6	0	00:00:02	2	2018	2012	6	0		F
06/07/2018	08/04/2012	15	1	00:00:01	1	2018	2012	6	0		M
06/07/2018	10/19/2001	7	1	00:00:03	3	2018	2001	17	1	3	F	6.005	3
06/07/2018	10/19/2001	7	1	00:00:02	2	2018	2001	17	1	3	F	6.005	3
06/07/2018	08/04/2012	15	1	00:00:02	2	2018	2012	6	0		M
06/07/2018	12/12/2012	6	1	00:00:05	5	2018	2012	6	0		F
06/07/2018	12/12/2012	6	1	00:00:04	4	2018	2012	6	0		F
06/07/2018	08/04/2012	15	1	00:00:03	3	2018	2012	6	0		M
06/07/2018	08/04/2012	15	1	00:00:02	2	2018	2012	6	0		M
06/07/2018	08/11/1996	4	0	00:00:04	4	2018	1996	22	1		M	5.106	2
[truncated: 404 more rows]
